# Supplementary material for: Core Genome Multilocus Sequence Typing for Food Animal Source Attribution of Human Campylobacter jejuni Infections
Source: Pathogens. 2020 Jul 2;9(7):532. doi: 10.3390/pathogens9070532 (PMC7400327; doi:10.3390/pathogens9070532)
Supplement: Supplementary file 1 [file pathogens-09-00532-s001.zip]

Archive with 4 entries (4 files):
- Campylobacter_Tables_S1-3.xlsx
- Campy_source_Sup1_final.pdf
- Campy_source_Sup2_final.pdf
- Campy_source_Sup3_final.pdf
