# Supplementary material for: Core Genome Multilocus Sequence Typing for Food Animal Source Attribution of Human Campylobacter jejuni Infections
Source: Pathogens. 2020 Jul 2;9(7):532. doi: 10.3390/pathogens9070532 (PMC7400327; doi:10.3390/pathogens9070532)
Supplement: Supplementary file 1 [file pathogens-09-00532-s001.zip › Campylobacter_Tables_S1-3.xlsx]

## Sheet: Table S1
Table S1. Sequence Type and Metadata for C. jejuni Isolates
ID	Host	cgST	AD = 5	AD = 10	AD = 25	AD = 50	AD = 100	AD = 200	MLST	SA amino acid sequence	YEAR	State	GyrA (T86)	23SrRNA (A2074)	23SrRNA (A2075)	50S_L22 (A103)	rpsL_ (K43)	rpsL_ (K88)	ARG	Mutations	Accession number
SRR2984947	Human	530	530	530	530	136	12	12	8	SA	2011	USA	T	A	A	A	NA	NA	aph(3')-IIIa blaOXA-193 tet(O)		SRR2984947
SRR6202926	Human	840	840	559	559	559	559	559	2109		2011	USA	T	A	G	A	NA	NA	aad9 aadE aph(2'')-Ih aph(3')-IIIa blaOXA-193 sat4 tet(O)	23S_A2075G	SRR6202926
SRR6232460	Human	842	842	842	842	842	632	632	45		2011	USA	T	A	A	A	NA	NA	None		SRR6232460
SRR6202906	Human	838	838	838	838	838	838	838	583		2011	USA	T	A	A	A	NA	NA	blaOXA-193		SRR6202906
SRR3000053	Human	533	533	533	159	159	53	6	922		2012	USA	T	A	A	A	NA	NA	blaOXA-193		SRR3000053
SRR3000054	Human	534	534	534	159	159	53	6	922		2012	USA	T	A	A	A	NA	NA	blaOXA-193		SRR3000054
SRR1981463	Human	402	402	402	211	136	12	12	8	SA	2012	USA	T	A	A	A	NA	NA	blaOXA-193 tet(O)		SRR1981463
SRR6202905	Human	837	837	837	837	124	124	28	21		2012	USA	T	A	A	A	NA	NA	blaOXA-193 tet(O)		SRR6202905
SRR3149099	Human	562	562	562	562	116	116	116	22		2012	USA	T	A	A	A	NA	NA	blaOXA-193		SRR3149099
SRR1768071	Human	399	399	399	399	399	399	399	929		2012	USA	T	A	A	A	NA	NA	blaOXA-461 tet(O)		SRR1768071
SRR6202907	Human	839	839	839	839	839	456	456	48		2012	USA	T	A	A	A	NA	NA	blaOXA-61		SRR6202907
SRR6232457	Human	841	841	841	841	841	841	841	1911		2012	USA	T	A	A	A	NA	NA	blaOXA-461 tet(O)		SRR6232457
N43798F	Beef	8	8	8	4	4	4	4	45		2013	CA	T	A	A	A	NA	NA	blaOXA-193 tet(O)		SRR11457004
N43801F	Beef	9	8	8	4	4	4	4	45		2013	WI	T	A	A	A	NA	NA	blaOXA-193 tet(O)		SRR11456993
N44275F	Beef	53	53	53	53	53	53	6	922		2013	ME	T	A	A	A	NA	NA	blaOXA-193		SRR11457150
N44299F	Beef	65	65	65	65	65	53	6	922		2013	KS	T	A	A	A	NA	NA	blaOXA-193		SRR11457009
N44412F	Beef	75	75	75	75	75	53	6	922		2013	NE	T	A	A	A	NA	NA	blaOXA-193		SRR11456997
N46343F	Beef	226	226	226	226	226	53	6	922		2013	NA	T	A	A	A	NA	NA	blaOXA-193		SRR11457260
N47575F	Beef	266	266	266	266	266	53	6	922		2013	WI	I	A	A	A	NA	NA	blaOXA tet(O)	gyrA_T86I	SRR11457120
N43803F	Beef	11	11	11	11	11	11	11	45		2013	WA	T	A	A	A	NA	NA	tet(O)		SRR11457081
N44199F	Beef	23	11	11	11	11	11	11	45		2013	WI	T	A	A	A	NA	NA	blaOXA tet(O)		SRR11457268
N45314F	Beef	197	197	197	197	197	11	11	45		2013	WA	T	A	A	A	NA	NA	blaOXA tet(O)		SRR11457342
N50053F	Beef	357	357	357	357	11	11	11	45		2013	UT	T	A	A	A	NA	NA	blaOXA tet(O)		SRR11457308
N43797F	Beef	7	7	7	7	31	143	12	8	Indel event	2013	NE	T	A	A	A	NA	NA	blaOXA-193 tet(O)		SRR11457015
N44195F	Beef	21	21	7	7	31	143	12	8	Indel event	2013	KS	T	A	A	A	NA	NA	tet(O)		SRR11457339
N44203F	Beef	26	26	26	26	26	26	12	8	SA	2013	NA	T	A	A	A	NA	NA	None		SRR11457139
N44252F	Beef	49	49	49	196	136	12	12	8	SA	2013	NA	T	A	A	A	NA	NA	blaOXA-193 tet(O)		SRR11457156
N44291F	Beef	60	60	26	26	26	26	12	8	SA	2013	CA	T	A	A	A	NA	NA	blaOXA-193		SRR11457014
N44419F	Beef	81	81	81	196	136	12	12	8	SA	2013	NA	T	A	A	A	NA	NA	blaOXA-193 tet(O)		SRR11456990
N44500F	Beef	96	96	96	96	136	12	12	8	SA	2013	NA	T	A	A	A	NA	NA	blaOXA-193 tet(O)		SRR11457311
N44520F	Beef	105	105	105	7	31	143	12	8	Indel event	2013	NE	T	A	A	A	NA	NA	blaOXA-193 tet(O)		SRR11457074
N44958F	Beef	140	140	140	140	140	12	12	8	SA	2013	NA	T	A	A	A	NA	NA	blaOXA-193 tet(O)		SRR11457227
N45165F	Beef	172	172	172	172	172	143	12	8	Indel event	2013	TX	T	A	A	A	NA	NA	blaOXA-193 tet(O)		SRR11457096
N45191F	Beef	183	183	183	96	136	12	12	8	SA	2013	CA	T	A	A	A	NA	NA	blaOXA-193 tet(O)		SRR11457084
N45200F	Beef	185	185	185	185	136	12	12	8	Indel event	2013	MN	T	A	A	A	NA	NA	blaOXA-193 tet(O)		SRR11457355
N45311F	Beef	196	196	196	196	136	12	12	8	SA	2013	NA	T	A	A	A	NA	NA	blaOXA-193 tet(O)		SRR11457343
N45901F	Beef	219	219	196	196	136	12	12	8	SA	2013	NA	T	A	A	A	NA	NA	blaOXA-193 tet(O)		SRR11457267
N48443F	Beef	306	306	306	211	136	12	12	8	SA	2013	NA	T	A	A	A	NA	NA	blaOXA-193 tet(O)		SRR11457203
N50056F	Beef	358	21	7	7	31	143	12	8	Indel event	2013	AZ	T	A	A	A	NA	NA	blaOXA-193 tet(O)		SRR11457307
N50194F	Beef	369	369	7	7	31	143	12	8	Indel event	2013	MN	I	A	A	A	NA	NA	blaOXA-193 tet(O)	gyrA_T86I	SRR11457294
N44627F	Beef	843	843	843	843	843	843	12	577	SA	2013	CA	T	A	A	A	NA	NA	blaOXA tet(O)		SRR11457237
N44945F	Beef	132	132	96	96	136	12	12	577	SA	2013	TX	T	A	A	A	NA	NA	blaOXA-193 tet(O)		SRR11457236
N43813F	Beef	14	14	14	14	14	14	14	61		2013	VA	T	A	A	A	NA	NA	blaOXA		SRR11457240
N44198F	Beef	22	22	22	22	22	22	14	61		2013	MD	T	A	A	A	NA	NA	blaOXA-193 tet(O)		SRR11457328
N44947F	Beef	133	133	133	133	133	122	14	61		2013	PA	T	A	A	A	NA	NA	blaOXA-193		SRR11457235
N44961F	Beef	141	3	3	3	3	3	14	61		2013	KS	T	A	A	A	NA	NA	aph(3')-IIIa blaOXA-193 tet(O)		SRR11457225
N44964F	Beef	144	3	3	3	3	3	14	61		2013	CA	T	A	A	A	NA	NA	blaOXA-193 tet(O)		SRR11457223
N44967F	Beef	146	146	146	146	146	122	14	61		2013	MO	T	A	A	A	NA	NA	blaOXA-193		SRR11457221
N45112F	Beef	168	168	168	146	146	122	14	61		2013	CA	T	A	A	A	NA	NA	blaOXA-193		SRR11457101
N45273F	Beef	188	188	188	3	3	3	14	61		2013	NA	T	A	A	A	NA	NA	blaOXA-193		SRR11457352
N45915F	Beef	222	222	222	222	222	14	14	61		2013	IL	T	A	A	A	NA	NA	blaOXA-193		SRR11457264
N46352F	Beef	230	230	230	230	146	122	14	61		2013	MD	T	A	A	A	NA	NA	blaOXA-193		SRR11457255
N46365F	Beef	235	235	235	146	146	122	14	61		2013	PA	T	A	A	A	NA	NA	aph(3')-IIIa blaOXA-193 tet(O)		SRR11457250
N46561F	Beef	237	3	3	3	3	3	14	61		2013	NY	T	A	A	A	NA	NA	aph(3')-IIIa blaOXA-193 tet(O)		SRR11457248
N46691F	Beef	245	245	245	3	3	3	14	61		2013	PA	T	A	A	A	NA	NA	blaOXA-193 tet(O)		SRR11457143
N47452F	Beef	262	262	262	262	133	122	14	61		2013	NY	T	A	A	A	NA	NA	aph(3')-IIIa blaOXA-193 tet(O)		SRR11457124
N48407F	Beef	297	297	146	146	146	122	14	61		2013	TX	T	A	A	A	NA	NA	blaOXA		SRR11457359
N50145F	Beef	360	360	360	360	360	360	14	61		2013	ID	T	A	A	A	NA	NA	blaOXA-193 tet(O)		SRR11457304
N51174F	Beef	384	384	384	384	384	384	14	61	SA	2013	PA	I	A	A	A	NA	NA	blaOXA-193 tet(O)	gyrA_T86I	SRR11457277
N51176F	Beef	385	385	3	3	3	3	14	61		2013	FL	T	A	A	A	NA	NA	blaOXA-193		SRR11457276
N43789F	Beef	2	2	2	247	174	2	14	1244		2013	MD	T	A	A	A	NA	NA	blaOXA tet(O)		SRR11457082
N44418F	Beef	80	80	80	247	174	2	14	1244		2013	KS	T	A	A	A	NA	NA	blaOXA-193 tet(O)		SRR11456991
N44971F	Beef	841	841	775	775	819	2	14	1244		2013	CO	T	A	A	A	NA	NA	blaOXA-193		SRR11457220
N45092F	Beef	160	160	160	160	174	2	14	1244		2013	KS	I	A	A	A	NA	NA	blaOXA-193 tet(O)	gyrA_T86I	SRR11457109
N45170F	Beef	174	174	174	174	174	2	14	1244		2013	ID	I	A	A	A	NA	NA	blaOXA-193 tet(O)	gyrA_T86I	SRR11457094
N45753F	Beef	205	205	205	205	174	2	14	1244		2013	UT	I	A	A	A	NA	NA	blaOXA tet(O)	gyrA_T86I	SRR11457332
N45810F	Beef	210	210	80	247	174	2	14	1244		2013	MA	T	A	A	A	NA	NA	blaOXA-193 tet(O)		SRR11457326
N46799F	Beef	249	249	249	247	174	2	14	1244		2013	NE	T	A	A	A	NA	NA	blaOXA-193 tet(O)		SRR11457138
N47595F	Beef	269	269	269	269	130	2	14	1244		2013	NE	T	A	A	A	NA	NA	blaOXA tet(O)		SRR11457116
N48195F	Beef	289	289	289	289	174	2	14	1244		2013	MN	T	A	A	A	NA	NA	blaOXA tet(O)		SRR11457367
N48265F	Beef	290	290	290	290	174	2	14	1244		2013	NA	T	A	A	A	NA	NA	blaOXA-193 tet(O)		SRR11457366
N49496F	Beef	328	82	80	247	174	2	14	1244		2013	NE	I	A	A	A	NA	NA	blaOXA-193 tet(O)	gyrA_T86I	SRR11457051
N49683F	Beef	335	335	335	174	174	2	14	1244		2013	KS	T	A	A	A	NA	NA	blaOXA-193 tet(O)		SRR11457043
N50019F	Beef	351	82	80	247	174	2	14	1244		2013	FL	I	A	A	A	NA	NA	blaOXA tet(O)	gyrA_T86I	SRR11457025
N51209F	Beef	392	82	80	247	174	2	14	1244		2013	FL	I	A	A	A	NA	NA	blaOXA-193 tet(O)	gyrA_T86I	SRR11457172
N45285F	Beef	190	190	190	190	190	190	14	NF		2013	OR	T	A	A	A	NA	NA	blaOXA-193 tet(O)		SRR11457349
N44238F	Beef	43	43	43	43	43	43	17	933		2013	TX	T	A	A	A	NA	NA	tet(O)		SRR11457162
N44490F	Beef	91	91	166	91	43	43	17	933		2013	WI	T	A	A	A	NA	NA	None		SRR11457316
N45749F	Beef	204	204	166	91	43	43	17	933		2013	KS	T	A	A	A	NA	NA	None		SRR11457333
N48174F	Beef	284	284	43	43	43	43	17	933		2013	CA	I	A	A	A	NA	NA	tet(O)	gyrA_T86I	SRR11457373
N48428F	Beef	303	303	303	303	303	43	17	933		2013	MI	T	A	A	A	NA	NA	None		SRR11457206
N49699F	Beef	339	339	339	339	303	43	17	933		2013	TX	T	A	A	A	NA	NA	tet(O)		SRR11457038
N50017F	Beef	350	350	166	91	43	43	17	933		2013	PA	T	A	A	A	NA	NA	tet(O)		SRR11457026
N44592F	Beef	115	115	115	115	115	115	18	806		2013	NY	T	A	A	A	NA	NA	aph(3')-IIIa blaOXA-193 tet(O)		SRR11457063
N44596F	Beef	117	117	117	117	117	117	18	806		2013	NJ	T	A	A	A	NA	NA	blaOXA-193		SRR11457061
N44973F	Beef	148	148	148	148	148	148	18	806		2013	CO	T	A	A	A	NA	NA	blaOXA tet(O)		SRR11457219
N45180F	Beef	178	178	178	178	178	178	18	806		2013	NA	T	A	A	A	NA	NA	blaOXA tet(O)		SRR11457090
N45187F	Beef	182	182	182	182	138	195	18	806		2013	IL	I	A	A	A	NA	NA	aph(3')-IIIa blaOXA-193 tet(O)	gyrA_T86I	SRR11457085
N45308F	Beef	195	195	195	195	256	195	18	806		2013	NA	I	A	A	A	NA	NA	aph(3')-IIIa blaOXA-193 tet(O)	gyrA_T86I	SRR11457344
N45738F	Beef	200	200	200	200	200	200	18	806		2013	UT	T	A	A	A	NA	NA	blaOXA-193 tet(O)		SRR11457337
N45747F	Beef	202	202	202	202	194	115	18	806		2013	KS	T	A	A	A	NA	NA	blaOXA-193		SRR11457335
N46789F	Beef	246	246	246	246	256	195	18	806		2013	IL	I	A	A	A	NA	NA	aph(3')-IIIa blaOXA-193 tet(O)	gyrA_T86I	SRR11457142
N47231F	Beef	255	255	255	255	255	255	18	806		2013	ID	I	A	A	A	NA	NA	aph(3')-IIIa blaOXA-193 tet(O)	gyrA_T86I	SRR11457132
N47233F	Beef	256	256	256	256	256	195	18	806		2013	CA	I	A	A	A	NA	NA	aph(3')-IIIa blaOXAtet(O)	gyrA_T86I	SRR11457131
N47342F	Beef	261	261	261	261	138	195	18	806		2013	PA	T	A	A	A	NA	NA	blaOXA tet(O)		SRR11457125
N47598F	Beef	271	271	271	271	271	115	18	806		2013	TN	T	A	A	A	NA	NA	aph(3')-IIIa blaOXA-193 tet(O)		SRR11456986
N48098F	Beef	283	283	283	256	256	195	18	806		2013	TX	I	A	A	A	NA	NA	aph(3')-IIIa blaOXAtet(O)	gyrA_T86I	SRR11457374
N49594F	Beef	331	198	198	198	256	195	18	806		2013	WI	I	A	A	A	NA	NA	aph(3')-IIIa blaOXA-193 tet(O)	gyrA_T86I	SRR11457047
N49688F	Beef	337	337	337	337	301	115	18	806		2013	IL	T	A	A	A	NA	NA	blaOXA-193		SRR11457041
N50152F	Beef	362	362	362	362	362	117	18	806		2013	NE	T	A	A	A	NA	NA	aph(3')-IIIa blaOXA-193 tet(O)		SRR11457302
N51170F	Beef	382	382	382	382	382	195	18	806		2013	OH	T	A	A	A	NA	NA	blaOXA-193 tet(O)		SRR11457280
N44187F	Beef	19	19	19	19	19	347	19	929		2013	KS	T	A	A	A	NA	NA	blaOXA-461 tet(O)		SRR11457089
N45172F	Beef	175	175	69	19	19	347	19	929		2013	IA	T	A	A	A	NA	NA	blaOXA-461 tet(O)		SRR11457093
N46795F	Beef	248	248	248	248	19	347	19	929		2013	MI	T	A	A	A	NA	NA	blaOXA tet(O)		SRR11457140
N49956F	Beef	347	347	347	347	347	347	19	929		2013	NE	T	A	A	A	NA	NA	blaOXA-461 tet(O)		SRR11457030
N44226F	Beef	36	36	36	36	36	36	19	4013		2013	MN	T	A	A	A	NA	NA	aph(3')-IIIa blaOXA-461 tet(O)		SRR11457028
N50025F	Beef	353	353	353	353	353	347	19	5261		2013	CA	T	A	A	A	NA	NA	blaOXA-461 tet(O)		SRR11457023
N44192F	Beef	20	20	20	20	20	20	20	806		2013	WI	T	A	A	A	NA	NA	blaOXA-193 tet(O)		SRR11457351
N44222F	Beef	842	842	842	842	842	20	20	806		2013	NY	T	A	A	A	NA	NA	aph(3')-IIIa blaOXA-193 tet(O)		SRR11457039
N44390F	Beef	67	67	67	67	67	67	20	806		2013	NE	T	A	A	A	NA	NA	blaOXA		SRR11457007
N44510F	Beef	99	99	99	99	99	20	20	806		2013	TX	T	A	A	A	NA	NA	aph(3')-IIIa blaOXA-193 tet(O)		SRR11457080
N45156F	Beef	170	170	170	170	170	170	20	806		2013	CO	I	A	A	A	NA	NA	aph(3')-IIIa blaOXA-193 tet(O)	gyrA_T86I	SRR11457098
N45883F	Beef	215	215	215	141	141	20	20	806		2013	CO	T	A	A	A	NA	NA	blaOXA-193 tet(O)		SRR11457272
N46622F	Beef	242	242	242	242	20	20	20	806		2013	CA	I	A	A	A	NA	NA	blaOXA-193 tet(O)	gyrA_T86I	SRR11457146
N48275F	Beef	293	293	293	293	293	293	20	806		2013	CO	T	A	A	A	NA	NA	blaOXA tet(O)		SRR11457363
N48652F	Beef	313	313	313	313	313	20	20	806		2013	NY	T	A	A	A	NA	NA	aph(3')-IIIa blaOXA-193 tet(O)		SRR11457195
N50157F	Beef	363	363	363	363	141	20	20	806		2013	MN	T	A	A	A	NA	NA	blaOXA-193 tet(O)		SRR11457301
N44202F	Beef	25	25	25	25	25	124	28	21		2013	NC	T	A	A	A	NA	NA	blaOXA-193		SRR11457246
N44612F	Beef	124	124	124	124	124	124	28	21		2013	MT	T	A	A	A	NA	NA	blaOXA-193		SRR11457053
N44982F	Beef	154	154	154	64	64	64	28	21		2013	MA	T	A	A	A	NA	NA	aph(3')-IIIa blaOXA-193 tet(O)		SRR11457212
N46349F	Beef	229	229	229	229	229	229	28	21		2013	FL	T	A	A	A	NA	NA	blaOXA-193		SRR11457256
N49657F	Beef	334	334	110	110	25	124	28	21		2013	VA	T	A	A	A	NA	NA	blaOXA-193		SRR11457044
N48073F	Beef	281	281	281	281	240	85	28	451		2013	PA	I	A	A	A	NA	NA	blaOXA-193 tet(O)	gyrA_T86I	SRR11456975
N44214F	Beef	30	30	30	37	30	85	28	982		2013	TN	T	A	A	A	NA	NA	aph(3')-IIIa blaOXA-193 tet(O)		SRR11457368
N44217F	Beef	32	32	32	32	32	85	28	982		2013	MO	T	A	A	A	NA	NA	aph(3')-IIIa blaOXA-193 tet(O)		SRR11457200
N44227F	Beef	37	37	37	37	30	85	28	982		2013	MN	T	A	A	A	NA	NA	blaOXA-193 tet(O)		SRR11457306
N44231F	Beef	40	40	40	40	30	85	28	982		2013	PA	I	A	A	A	NA	NA	blaOXA tet(O)	gyrA_T86I	SRR11457176
N44233F	Beef	41	41	41	41	41	28	28	982		2013	MI	I	A	A	A	NA	NA	blaOXA-193 tet(O)	gyrA_T86I	SRR11457164
N44243F	Beef	44	37	37	37	30	85	28	982	2 aa difference	2013	IL	T	A	A	A	NA	NA	blaOXA-193 tet(O)		SRR11457161
N44265F	Beef	844	844	37	37	30	85	28	982		2013	MA	T	A	A	A	NA	NA	blaOXA-193 tet(O)		SRR11457153
N44287F	Beef	58	58	58	40	30	85	28	982		2013	NA	I	A	A	A	NA	NA	blaOXA-193 tet(O)	gyrA_T86I	SRR11457017
N44290F	Beef	58	58	58	40	30	85	28	982		2013	NJ	I	A	A	A	NA	NA	tet(O)	gyrA_T86I	SRR11457016
N44292F	Beef	61	61	37	37	30	85	28	982		2013	SD	T	A	A	A	NA	NA	blaOXA-193 tet(O)		SRR11457013
N44399F	Beef	843	843	324	66	66	28	28	982		2013	TX	I	A	A	A	NA	NA	blaOXA-193 tet(O)	gyrA_T86I	SRR11457002
N44583F	Beef	112	112	112	112	112	85	28	982		2013	PA	T	A	A	A	NA	NA	blaOXA-193		SRR11457066
N45164F	Beef	171	171	171	171	171	85	28	982		2013	PA	T	A	A	A	NA	NA	blaOXA-193 tet(O)		SRR11457097
N45183F	Beef	180	37	37	37	30	85	28	982		2013	MN	T	A	A	A	NA	NA	blaOXA-193 tet(O)		SRR11457087
N45186F	Beef	181	181	181	57	57	85	28	982		2013	CA	T	A	A	A	NA	NA	blaOXA-193		SRR11457086
N45196F	Beef	184	184	184	184	240	85	28	982		2013	AR	I	A	A	A	NA	NA	blaOXA-450 tet(O)	gyrA_T86I	SRR11457356
N45732F	Beef	199	199	199	233	30	85	28	982		2013	IL	T	A	A	A	NA	NA	blaOXA-193 tet(O)		SRR11457338
N46581F	Beef	240	240	240	240	240	85	28	982		2013	IL	I	A	A	A	NA	NA	blaOXA tet(O)	gyrA_T86I	SRR11457244
N47321F	Beef	257	257	257	37	30	85	28	982		2013	TX	I	A	A	A	NA	NA	blaOXA-193 tet(O)	gyrA_T86I	SRR11457130
N48187F	Beef	288	288	366	233	30	85	28	982		2013	NE	I	A	A	A	NA	NA	blaOXA-193 tet(O)	gyrA_T86I	SRR11457369
N48274F	Beef	292	292	292	292	30	85	28	982		2013	CO	T	A	A	A	NA	NA	blaOXA-193 tet(O)		SRR11457364
N49494F	Beef	327	327	324	66	66	28	28	982		2013	GA	I	A	A	A	NA	NA	blaOXA tet(O)	gyrA_T86I	SRR11457180
N49800F	Beef	341	341	366	233	30	85	28	982		2013	TX	I	A	A	A	NA	NA	blaOXA-193 tet(O)	gyrA_T86I	SRR11457036
N50178F	Beef	366	366	366	233	30	85	28	982		2013	NE	I	A	A	A	NA	NA	blaOXA-193 tet(O)	gyrA_T86I	SRR11457298
N50387F	Beef	372	372	372	281	240	85	28	982		2013	CO	I	A	A	A	NA	NA	blaOXA-193 tet(O)	gyrA_T86I	SRR11457291
N51168F	Beef	381	233	366	233	30	85	28	982		2013	TX	I	A	A	A	NA	NA	blaOXA-193	gyrA_T86I	SRR11457281
N51192F	Beef	388	341	366	233	30	85	28	982		2013	KS	I	A	A	A	NA	NA	blaOXA-193 tet(O)	gyrA_T86I	SRR11457177
N51230F	Beef	395	395	395	395	30	85	28	982		2013	MN	T	A	A	A	NA	NA	aph(3')-IIIa blaOXA-193 tet(O)		SRR11457169
N44205F	Beef	27	27	27	27	27	85	28	2862		2013	MO	T	A	A	A	NA	NA	blaOXA tet(O)		SRR11457128
N44429F	Beef	85	85	85	85	85	85	28	2862		2013	CO	T	A	A	A	NA	NA	blaOXA tet(O)		SRR11457323
N44599F	Beef	118	118	118	118	27	85	28	2862		2013	CA	T	A	A	A	NA	NA	blaOXA-193 tet(O)		SRR11457060
N44966F	Beef	145	145	145	118	27	85	28	2862		2013	TX	T	A	A	A	NA	NA	aph(3')-IIIa blaOXA-193 tet(O)		SRR11457222
N48409F	Beef	298	298	118	118	27	85	28	2862		2013	KS	T	A	A	A	NA	NA	blaOXA-193 tet(O)		SRR11457358
N48411F	Beef	299	298	118	118	27	85	28	2862		2013	WA	T	A	A	A	NA	NA	blaOXA tet(O)		SRR11457210
N48450F	Beef	307	307	27	27	27	85	28	2862		2013	MD	T	A	A	A	NA	NA	blaOXA-193 tet(O)		SRR11457202
N50035F	Beef	354	354	354	232	232	85	28	2862		2013	IL	I	A	A	A	NA	NA	blaOXA-193 tet(O)	gyrA_T86I	SRR11457022
N51232F	Beef	396	396	396	27	27	85	28	2862		2013	MD	T	A	A	A	NA	NA	blaOXA tet(O)		SRR11457168
N44610F	Beef	123	123	123	123	123	123	28	3391		2013	SD	T	A	A	A	NA	NA	blaOXA-193 tet(O)		SRR11457054
N44953F	Beef	137	137	137	137	30	85	28	7679		2013	KY	I	A	A	A	NA	NA	blaOXA-193 tet(O)	gyrA_T86I	SRR11457231
N44957F	Beef	139	137	137	137	30	85	28	7679		2013	KS	I	A	A	A	NA	NA	blaOXA-193 tet(O)	gyrA_T86I	SRR11457228
N44208F	Beef	29	29	29	29	29	29	29	38		2013	MT	A	A	A	A	NA	NA	blaOXA-193	gyrA_T86T	SRR11456978
N44294F	Beef	63	134	63	63	63	29	29	38		2013	CO	T	A	A	A	NA	NA	blaOXA-193 tet(O)		SRR11457011
N44950F	Beef	134	134	63	63	63	29	29	38		2013	IL	T	A	A	A	NA	NA	blaOXA-193 tet(O)		SRR11457234
N44951F	Beef	135	134	63	63	63	29	29	38		2013	CA	T	A	A	A	NA	NA	blaOXA-193 tet(O)		SRR11457233
N48439F	Beef	305	305	305	305	305	305	29	38		2013	TX	I	A	A	A	NA	NA	blaOXA-193	gyrA_T86I	SRR11457204
N44228F	Beef	38	38	38	38	38	38	38	1244		2013	KS	T	A	A	A	NA	NA	blaOXA-193 tet(O)		SRR11457295
N43788F	Beef	1	1	1	1	1	1	50	459	Indel event	2013	NE	I	A	A	A	NA	NA	tet(O)	gyrA_T86I	SRR11457083
N43795F	Beef	5	5	5	5	5	15	50	459	SA	2013	IL	T	A	A	A	NA	NA	tet(O)		SRR11457165
N44261F	Beef	50	50	50	50	50	50	50	459	1aa difference	2013	UT	T	A	A	A	NA	NA	None		SRR11457155
N44271F	Beef	51	51	51	51	51	1	50	459	SA	2013	UT	I	A	A	A	NA	NA	tet(O)	gyrA_T86I	SRR11457152
N44278F	Beef	55	55	55	55	15	15	50	459	SA	2013	VT	T	A	A	A	NA	NA	tet(O)		SRR11457148
N44417F	Beef	79	79	79	79	79	15	50	459	SA	2013	NE	T	A	A	A	NA	NA	tet(O)		SRR11456992
N44482F	Beef	87	87	87	87	15	15	50	459		2013	MD	T	A	A	A	NA	NA	aph(3')-IIIa tet(O)		SRR11457321
N44606F	Beef	120	120	120	120	51	1	50	459	SA	2013	WI	T	A	A	A	NA	NA	tet(O)		SRR11457057
N44619F	Beef	128	128	128	128	128	128	50	459		2013	TX	I	A	A	A	NA	NA	None	gyrA_T86I	SRR11457241
N45079F	Beef	157	157	157	157	15	15	50	459	SA	2013	CA	T	A	A	A	NA	NA	tet(O)		SRR11457113
N45104F	Beef	164	164	164	164	164	164	50	459	SA	2013	WI	T	A	A	A	NA	NA	tet(O)		SRR11457105
N45270F	Beef	187	187	187	187	15	15	50	459	SA	2013	NE	T	A	A	A	NA	NA	tet(O)		SRR11457353
N45754F	Beef	206	206	206	187	15	15	50	459	SA	2013	CA	T	A	A	A	NA	NA	tet(O)		SRR11457331
N46347F	Beef	228	228	228	228	228	228	50	459	SA	2013	NE	T	A	A	A	NA	NA	ant(6)-Ia aph(3')-IIIa sat4 tet(O)		SRR11457258
N48072F	Beef	280	280	280	51	51	1	50	459	SA	2013	GA	T	A	A	A	NA	NA	tet(O)		SRR11456976
N48418F	Beef	300	300	300	128	128	128	50	459		2013	OH	T	A	A	A	NA	NA	None		SRR11457209
N48558F	Beef	310	310	310	310	310	15	50	459	Indel event	2013	IL	T	A	A	A	NA	NA	ant(6)-Ia aph(3')-IIIa sat4 tet(O)		SRR11457198
N49342F	Beef	316	316	316	316	316	316	50	459	SA	2013	WI	T	A	A	A	NA	NA	aph(3')-IIIa tet(O)		SRR11457192
N49356F	Beef	318	318	300	128	128	128	50	459		2013	NA	T	A	A	A	NA	NA	tet(O)		SRR11457190
N49375F	Beef	321	321	321	51	51	1	50	459	SA	2013	TX	T	A	A	A	NA	NA	tet(O)		SRR11457186
N50410F	Beef	377	377	377	51	51	1	50	459	SA	2013	OH	T	A	A	A	NA	NA	tet(O)		SRR11457286
N50415F	Beef	378	378	378	378	378	1	50	459	SA	2013	WI	T	A	A	A	NA	NA	tet(O)		SRR11457285
N45181F	Beef	179	179	179	179	179	50	50	3514	1aa difference	2013	CA	T	A	A	A	NA	NA	tet(O)		SRR11457088
N50041F	Beef	355	355	355	355	355	355	50	3514		2013	TX	T	A	A	A	NA	NA	tet(O)		SRR11457021
N44413F	Beef	76	76	76	76	76	76	76	45		2013	IL	T	A	A	A	NA	NA	blaOXA-449 tet(O)		SRR11456996
N44602F	Beef	119	119	119	119	76	76	76	45		2013	MD	T	A	A	A	NA	NA	blaOXA-449 tet(O)		SRR11457058
N47691F	Beef	275	275	275	275	275	101	76	45		2013	AZ	T	A	A	A	NA	NA	blaOXA-449 tet(O)		SRR11456982
N44494F	Beef	93	93	93	93	93	93	88	354		2013	TX	T	A	A	A	NA	NA	blaOXA-460		SRR11457314
N49372F	Beef	320	89	89	89	89	89	89	22		2013	CO	T	A	A	A	NA	NA	blaOXA-193		SRR11457187
N44496F	Beef	95	95	95	95	95	95	95	42		2013	MN	T	A	A	A	NA	NA	None		SRR11457312
N44513F	Beef	102	102	102	102	102	102	95	42		2013	CO	T	A	A	A	NA	NA	None		SRR11457077
N44509F	Beef	98	98	98	98	98	98	98	459		2013	WA	T	A	A	A	NA	NA	None		SRR11457309
N49365F	Beef	319	267	267	267	267	98	98	459		2013	NA	T	A	A	A	NA	NA	None		SRR11457188
N44518F	Beef	104	104	104	104	104	104	104	177		2013	IL	T	A	A	A	NA	NA	blaOXA-624 tet(O)		SRR11457075
N45885F	Beef	216	216	216	111	111	111	111	42		2013	NA	T	A	A	A	NA	NA	None		SRR11457271
N45895F	Beef	218	216	216	111	111	111	111	42		2013	WI	T	A	A	A	NA	NA	None		SRR11457269
N44587F	Beef	113	113	113	113	113	113	113	42		2013	OK	T	A	A	A	NA	NA	blaOXA-461		SRR11457065
N49953F	Beef	346	346	346	121	121	121	121	132		2013	WI	T	A	A	A	NA	NA	tet(O)		SRR11457031
N44978F	Beef	151	151	151	151	151	151	151	828		2013	IN	I	A	A	A	NA	NA	aadE-Cc blaOXA-193tet(O)	gyrA_T86I	SRR11457215
N48183F	Beef	286	286	286	286	286	152	152	21		2013	NJ	T	A	A	A	NA	NA	blaOXA-193		SRR11457371
N45202F	Beef	186	186	186	186	186	186	186	61		2013	MO	T	A	A	A	NA	NA	tet(O)		SRR11457354
N45289F	Beef	191	191	191	191	191	191	191	45		2013	ND	T	A	A	A	NA	NA	blaOXA-184		SRR11457348
N45290F	Beef	192	192	192	192	192	192	192	3		2013	NE	T	A	A	A	NA	NA	blaOXA-193		SRR11457347
N45291F	Beef	193	193	193	193	193	193	193	5161		2013	KS	I	A	A	A	NA	NA	blaOXA-193	gyrA_T86I	SRR11457346
N50147F	Beef	361	361	193	193	193	193	193	5161		2013	TX	T	A	A	A	NA	NA	blaOXA-193		SRR11457303
N45748F	Beef	203	203	203	203	203	203	203	459		2013	NA	T	A	A	A	NA	NA	aph(3')-IIIa tet(O)		SRR11457334
N51198F	Beef	390	390	390	203	203	203	203	459		2013	KS	T	A	A	A	NA	NA	tet(O)		SRR11457174
N45922F	Beef	224	224	224	224	224	224	224	447		2013	UT	T	A	A	A	NA	NA	None		SRR11457262
N46363F	Beef	234	234	234	234	234	234	234	828		2013	WA	T	A	A	A	NA	NA	aadE-Cc blaOXA-193		SRR11457251
N46683F	Beef	243	243	243	243	553	243	243	222		2013	NA	T	A	A	A	NA	NA	blaOXA-193 tet(O)		SRR11457145
N49474F	Beef	325	325	325	325	314	312	312	459		2013	TX	T	A	A	A	NA	NA	tet(O)		SRR11457182
N49380F	Beef	322	322	322	322	322	322	322	45		2013	MO	I	A	A	A	NA	NA	blaOXA-193 tet(O)	gyrA_T86I	SRR11457185
N49469F	Beef	323	323	323	323	323	323	323	933		2013	NE	T	A	A	A	NA	NA	tet(O)		SRR11457184
N50392F	Beef	373	373	373	373	373	373	373	939		2013	TN	T	A	A	A	NA	NA	ant(6)-Ia aph(3')-IIIa blaOXA sat4 tet(O)		SRR11457290
N51099F	Beef	380	380	380	380	380	380	380	2866		2013	PA	T	A	A	A	NA	NA	blaOXA-623		SRR11457282
N51223F	Beef	394	394	394	394	394	394	394	NF		2013	NA	T	A	A	A	NA	NA	tet(O)		SRR11457170
N51646	Chicken	841	841	841	330	136	12	12	8	SA	2013	CO	T	A	A	A	NA	NA	blaOXA-193 tet(O)		SRR11457166
N43794F	Dairy	4	4	4	4	4	4	4	45		2013	NY	T	A	A	A	NA	NA	blaOXA-193 tet(O)		SRR11457357
N43796F	Dairy	6	6	6	6	6	53	6	922		2013	WI	T	A	A	A	NA	NA	blaOXA-193		SRR11457154
N44495F	Dairy	94	94	94	94	94	53	6	922		2013	WI	T	A	A	A	NA	NA	blaOXA-193		SRR11457313
N45084F	Dairy	159	159	159	159	159	53	6	922		2013	NY	T	A	A	A	NA	NA	blaOXA-193		SRR11457110
N47611F	Dairy	273	273	273	273	159	53	6	922		2013	FL	T	A	A	A	NA	NA	blaOXA-193		SRR11456984
N50186F	Dairy	368	368	368	368	368	53	6	922	SA	2013	NY	T	A	A	A	NA	NA	blaOXA-193		SRR11457296
N50300F	Dairy	370	370	370	370	159	53	6	922		2013	ID	T	A	A	A	NA	NA	blaOXA-193		SRR11457293
N50398F	Dairy	375	368	368	368	368	53	6	922	SA	2013	OH	T	A	A	A	NA	NA	blaOXA-193		SRR11457288
N43802F	Dairy	10	10	10	10	10	10	6	3007		2013	OR	T	A	A	A	NA	NA	blaOXA-193		SRR11457319
N48090F	Dairy	282	282	282	282	282	282	11	45		2013	WI	T	A	A	A	NA	NA	blaOXA		SRR11457278
N43804F	Dairy	12	12	12	12	136	12	12	8	SA	2013	MN	T	A	A	A	NA	NA	blaOXA-193 tet(O)		SRR11457070
N44215F	Dairy	31	31	31	31	31	143	12	8	Indel event	2013	MN	T	A	A	A	NA	NA	blaOXA-193 tet(O)		SRR11457211
N44221F	Dairy	34	21	7	7	31	143	12	8	Indel event	2013	OH	T	A	A	A	NA	NA	blaOXA tet(O)		SRR11457050
N44245F	Dairy	45	45	45	196	136	12	12	8	SA	2013	NJ	T	A	A	A	NA	NA	blaOXA-193 tet(O)		SRR11457160
N44409F	Dairy	73	73	73	73	136	12	12	8	Indel event	2013	TX	T	A	A	A	NA	NA	blaOXA-193 tet(O)		SRR11456999
N44426F	Dairy	83	83	83	83	136	12	12	8	Indel event	2013	NA	T	A	A	A	NA	NA	blaOXA-193 tet(O)		SRR11456988
N44522F	Dairy	107	107	81	196	136	12	12	8	SA	2013	NA	T	A	A	A	NA	NA	blaOXA-193 tet(O)		SRR11457072
N44614F	Dairy	126	96	96	96	136	12	12	8	SA	2013	NA	T	A	A	A	NA	NA	blaOXA-193 tet(O)		SRR11457243
N44616F	Dairy	127	127	127	196	136	12	12	8	SA	2013	NA	T	A	A	A	NA	NA	blaOXA-193 tet(O)		SRR11457242
N44952F	Dairy	136	136	136	211	136	12	12	8	SA	2013	NA	T	A	A	A	NA	NA	blaOXA-193 tet(O)		SRR11457232
N44962F	Dairy	143	143	143	143	143	143	12	8	Indel event	2013	KY	T	A	A	A	NA	NA	blaOXA-193 tet(O)		SRR11457224
N45096F	Dairy	162	162	162	196	136	12	12	8	SA	2013	NA	T	A	A	A	NA	NA	blaOXA-193 tet(O)		SRR11457107
N45812F	Dairy	211	211	211	211	136	12	12	8	SA	2013	RI	T	A	A	A	NA	NA	blaOXA-193 tet(O)		SRR11457325
N45815F	Dairy	212	212	212	212	31	143	12	8	Indel event	2013	FL	T	A	A	A	NA	NA	blaOXA-193 tet(O)		SRR11457275
N45919F	Dairy	223	223	223	211	136	12	12	8	SA	2013	NA	T	A	A	A	NA	NA	blaOXA-193 tet(O)		SRR11457263
N46355F	Dairy	231	231	162	196	136	12	12	8	2 aa difference	2013	NA	T	A	A	A	NA	NA	blaOXA-193 tet(O)		SRR11457254
N47323F	Dairy	258	258	258	258	136	12	12	8	SA	2013	PA	T	A	A	A	NA	NA	blaOXA-193 tet(O)		SRR11457129
N47457F	Dairy	263	223	223	211	136	12	12	8	SA	2013	NA	T	A	A	A	NA	NA	blaOXA-193 tet(O)		SRR11457123
N47687F	Dairy	274	223	223	211	136	12	12	8	SA	2013	SC	T	A	A	A	NA	NA	blaOXA tet(O)		SRR11456983
N47709F	Dairy	277	277	277	211	136	12	12	8	SA	2013	NA	T	A	A	A	NA	NA	blaOXA-193 tet(O)		SRR11456980
N48177F	Dairy	285	285	211	211	136	12	12	8	SA	2013	NA	T	A	A	A	NA	NA	blaOXA-193 tet(O)		SRR11457372
N48272F	Dairy	291	223	223	211	136	12	12	8	SA	2013	NE	T	A	A	A	NA	NA	blaOXA tet(O)		SRR11457365
N48431F	Dairy	304	304	304	31	31	143	12	8	Indel event	2013	NC	T	A	A	A	NA	NA	blaOXA-193 tet(O)		SRR11457205
N48671F	Dairy	315	315	315	315	136	12	12	8	SA	2013	PA	I	A	A	A	NA	NA	blaOXA-193 tet(O)	gyrA_T86I	SRR11457193
N49352F	Dairy	317	317	7	7	31	143	12	8	Indel event	2013	SC	T	A	A	A	NA	NA	aph(3')-IIIa blaOXAtet(O)		SRR11457191
N49591F	Dairy	330	330	330	330	136	12	12	8	SA	2013	AZ	I	A	A	A	NA	NA	blaOXA-193 tet(O)	gyrA_T86I	SRR11457048
N49694F	Dairy	338	338	338	338	338	143	12	8	Indel event	2013	KY	T	A	A	A	NA	NA	blaOXA-193 tet(O)		SRR11457040
N49935F	Dairy	344	344	344	344	31	143	12	8	indel event	2013	WI	T	A	A	A	NA	NA	blaOXA-193 tet(O)		SRR11457033
N51098F	Dairy	379	379	379	211	136	12	12	8	SA	2013	NA	T	A	A	A	NA	NA	blaOXA tet(O)		SRR11457283
N43793F	Dairy	3	3	3	3	3	3	14	61		2013	MO	T	A	A	A	NA	NA	blaOXA-193		SRR11457340
N44391F	Dairy	68	3	3	3	3	3	14	61		2013	OH	T	A	A	A	NA	NA	blaOXA-193		SRR11457006
N44398F	Dairy	70	70	70	22	22	22	14	61		2013	WI	T	A	A	A	NA	NA	blaOXA-193		SRR11457003
N44589F	Dairy	114	114	114	3	3	3	14	61		2013	TN	T	A	A	A	NA	NA	aph(3')-IIIa blaOXA-193 tet(O)		SRR11457064
N44608F	Dairy	122	122	122	122	122	122	14	61		2013	MN	T	A	A	A	NA	NA	blaOXA-193		SRR11457055
N45176F	Dairy	177	177	177	177	177	177	14	61		2013	NC	T	A	A	A	NA	NA	aph(3')-IIIa blaOXA-193 tet(O)		SRR11457091
N47213F	Dairy	253	253	253	253	253	14	14	61		2013	TN	T	A	A	A	NA	NA	aph(3')-IIIa blaOXA-193 tet(O)		SRR11457134
N47472F	Dairy	264	264	264	262	133	122	14	61		2013	NY	T	A	A	A	NA	NA	aph(3')-IIIa blaOXA-193 tet(O)		SRR11457122
N48546F	Dairy	309	309	309	309	177	177	14	61		2013	ME	T	A	A	A	NA	NA	blaOXA-193 tet(O)		SRR11457199
N44424F	Dairy	82	82	80	247	174	2	14	1244		2013	KS	I	A	A	A	NA	NA	blaOXA-193 tet(O)	gyrA_T86I	SRR11456989
N44622F	Dairy	130	130	130	130	130	2	14	1244		2013	MN	T	A	A	A	NA	NA	blaOXA-193 tet(O)		SRR11457238
N44988F	Dairy	155	155	155	247	174	2	14	1244		2013	NJ	T	A	A	A	NA	NA	blaOXA-193 tet(O)		SRR11457115
N44989F	Dairy	156	156	156	156	174	2	14	1244		2013	OH	T	A	A	A	NA	NA	blaOXA tet(O)		SRR11457114
N46370F	Dairy	236	236	236	236	236	2	14	1244	SA	2013	CO	T	A	A	A	NA	NA	blaOXA-193		SRR11457249
N46794F	Dairy	247	247	247	247	174	2	14	1244		2013	MN	T	A	A	A	NA	NA	blaOXA tet(O)		SRR11457141
N49931F	Dairy	343	343	343	343	174	2	14	1244		2013	GA	T	A	A	A	NA	NA	aph(3')-IIIa blaOXA-193 tet(O)		SRR11457034
N51212F	Dairy	393	393	393	393	393	2	14	1244		2013	AZ	T	A	A	A	NA	NA	blaOXA		SRR11457171
N51239F	Dairy	397	397	397	397	397	397	14	1244		2013	CA	T	A	A	A	NA	NA	blaOXA-193		SRR11457167
N48283F	Dairy	295	295	295	295	295	295	14	NF		2013	NE	I	A	A	A	NA	NA	blaOXA-193	gyrA_T86I	SRR11457361
N44411F	Dairy	74	43	43	43	43	43	17	933		2013	CA	T	A	A	A	NA	NA	tet(O)		SRR11456998
N44491F	Dairy	92	91	166	91	43	43	17	933		2013	PA	T	A	A	A	NA	NA	None		SRR11457315
N45106F	Dairy	166	166	166	91	43	43	17	933		2013	NJ	T	A	A	A	NA	NA	None		SRR11457103
N45284F	Dairy	189	189	189	189	43	43	17	933		2013	WI	T	A	A	A	NA	NA	tet(O)		SRR11457350
N45807F	Dairy	208	43	43	43	43	43	17	933		2013	MN	T	A	A	A	NA	NA	tet(O)		SRR11457329
N46807F	Dairy	251	251	166	91	43	43	17	933		2013	MD	T	A	A	A	NA	NA	None		SRR11457136
N48281F	Dairy	294	294	43	43	43	43	17	933		2013	OH	T	A	A	A	NA	NA	tet(O)		SRR11457362
N43819F	Dairy	17	17	17	17	17	17	17	934		2013	ID	T	A	A	A	NA	NA	None		SRR11457111
N45097F	Dairy	163	163	163	163	163	17	17	934		2013	OH	T	A	A	A	NA	NA	None		SRR11457106
N43816F	Dairy	16	16	16	16	16	16	18	806		2013	WA	T	A	A	A	NA	NA	blaOXA-193 tet(O)		SRR11457218
N44183F	Dairy	18	18	18	18	18	115	18	806		2013	PA	T	A	A	A	NA	NA	aph(3')-IIIa blaOXAtet(O)		SRR11457100
N44229F	Dairy	39	39	39	39	39	115	18	806		2013	MN	T	A	A	A	NA	NA	aph(3')-IIIa blaOXA-193 tet(O)		SRR11457284
N44249F	Dairy	47	47	47	47	47	47	18	806		2013	CO	T	A	A	A	NA	NA	blaOXA		SRR11457158
N44415F	Dairy	77	77	77	77	77	115	18	806		2013	NE	T	A	A	A	NA	NA	blaOXA		SRR11456995
N44955F	Dairy	138	138	138	138	138	195	18	806		2013	FL	T	A	A	A	NA	NA	blaOXA-193 tet(O)		SRR11457230
N44980F	Dairy	153	153	153	153	153	195	18	806		2013	TX	T	A	A	A	NA	NA	blaOXA-193 tet(O)		SRR11457213
N45293F	Dairy	194	194	194	194	194	115	18	806		2013	PA	T	A	A	A	NA	NA	blaOXA-193		SRR11457345
N45705F	Dairy	198	198	198	198	256	195	18	806		2013	SC	I	A	A	A	NA	NA	aph(3')-IIIa blaOXA-193 tet(O)	gyrA_T86I	SRR11457341
N45805F	Dairy	207	207	207	207	256	195	18	806		2013	CA	I	A	A	A	NA	NA	aph(3')-IIIa blaOXA-193 tet(O)	gyrA_T86I	SRR11457330
N45817F	Dairy	213	213	213	213	213	195	18	806		2013	NC	I	A	A	A	NA	NA	aph(3')-IIIa blaOXAtet(O)	gyrA_T86I	SRR11457274
N45908F	Dairy	221	221	221	221	256	195	18	806		2013	CA	I	A	A	A	NA	NA	aph(3')-IIIa blaOXA-193 tet(O)	gyrA_T86I	SRR11457265
N46808F	Dairy	252	252	252	252	256	195	18	806		2013	FL	T	A	A	A	NA	NA	aph(3')-IIIa blaOXAtet(O)		SRR11457135
N48424F	Dairy	301	301	301	301	301	115	18	806		2013	NY	T	A	A	A	NA	NA	blaOXA-193		SRR11457208
N49607F	Dairy	333	333	333	333	333	333	18	806		2013	OR	T	A	A	A	NA	NA	blaOXA-461		SRR11457045
N49817F	Dairy	342	342	342	342	256	195	18	806		2013	WI	T	A	A	A	NA	NA	blaOXA-193 tet(O)		SRR11457035
N49962F	Dairy	348	348	348	348	348	195	18	806		2013	TX	T	A	A	A	NA	NA	blaOXA-193 tet(O)		SRR11457029
N50166F	Dairy	364	364	364	364	256	195	18	806		2013	CA	I	A	A	A	NA	NA	aph(3')-IIIa blaOXAtet(O)	gyrA_T86I	SRR11457300
N50184F	Dairy	367	367	367	367	301	115	18	806		2013	SC	T	A	A	A	NA	NA	aph(3')-IIIa blaOXAtet(O)		SRR11457297
N51182F	Dairy	386	386	386	198	256	195	18	806		2013	MI	T	A	A	A	NA	NA	blaOXA-489 tet(O)		SRR11457179
N43810F	Dairy	13	13	13	13	13	195	18	2250		2013	WI	I	A	A	A	NA	NA	aph(3')-IIIa blaOXA-193 tet(O)	gyrA_T86I	SRR11457059
N47326F	Dairy	259	259	259	252	256	195	18	2250		2013	AZ	T	A	A	A	NA	NA	blaOXA-193 tet(O)		SRR11457127
N49795F	Dairy	340	340	340	340	340	340	18	2250		2013	NC	T	A	A	A	NA	NA	aph(3')-IIIa blaOXAtet(O)		SRR11457037
N44281F	Dairy	56	56	56	56	19	347	19	929		2013	NJ	T	A	A	A	NA	NA	blaOXA-461 tet(O)		SRR11457019
N44395F	Dairy	69	69	69	19	19	347	19	929		2013	WI	T	A	A	A	NA	NA	blaOXA-461 tet(O)		SRR11457005
N45882F	Dairy	214	214	214	214	214	347	19	929		2013	PA	T	A	A	A	NA	NA	blaOXA-461 tet(O)		SRR11457273
N47597F	Dairy	270	270	270	270	19	347	19	929		2013	OH	T	A	A	A	NA	NA	aph(3')-IIIa blaOXA-461		SRR11456987
N50051F	Dairy	356	356	356	356	356	356	19	929		2013	MN	T	A	A	A	NA	NA	blaOXA-461 tet(O)		SRR11457020
N50141F	Dairy	359	359	359	359	359	347	19	929		2013	SD	I	A	A	A	NA	NA	blaOXA-461 tet(O)	gyrA_T86I	SRR11457305
N44277F	Dairy	54	54	54	54	54	20	20	806		2013	NJ	T	A	A	A	NA	NA	aph(3')-IIIa blaOXA-193 tet(O)		SRR11457149
N44960F	Dairy	141	141	141	141	141	20	20	806		2013	FL	T	A	A	A	NA	NA	blaOXA-193 tet(O)		SRR11457226
N45082F	Dairy	158	158	158	158	158	20	20	806		2013	GA	T	A	A	A	NA	NA	blaOXA-193		SRR11457112
N45120F	Dairy	169	169	169	169	169	20	20	806		2013	CA	I	A	A	A	NA	NA	aph(3')-IIIa blaOXA-193 tet(O)	gyrA_T86I	SRR11457099
N48559F	Dairy	311	311	311	311	141	20	20	806		2013	MN	T	A	A	A	NA	NA	blaOXA-193		SRR11457197
N44296F	Dairy	64	64	154	64	64	64	28	21		2013	NH	T	A	A	A	NA	NA	blaOXA		SRR11457010
N44581F	Dairy	110	110	110	110	25	124	28	21		2013	WI	I	A	A	A	NA	NA	blaOXA-193	gyrA_T86I	SRR11457068
N45108F	Dairy	167	167	154	64	64	64	28	21		2013	PA	T	A	A	A	NA	NA	aph(3')-IIIa blaOXA-193sat4 tet(O)		SRR11457102
N47704F	Dairy	276	276	154	64	64	64	28	21		2013	WI	T	A	A	A	NA	NA	aph(3')-IIIa blaOXA-193 tet(O)		SRR11456981
N49951F	Dairy	345	345	345	345	345	345	28	518		2013	PA	T	A	A	A	NA	NA	aph(3')-IIIa blaOXA-193 tet(O)		SRR11457032
N44206F	Dairy	28	28	28	28	28	28	28	982		2013	UT	T	A	A	A	NA	NA	aph(3')-IIIa blaOXA-193 tet(O)		SRR11457117
N44248F	Dairy	46	46	46	37	30	85	28	982		2013	CA	T	A	A	A	NA	NA	blaOXA-193		SRR11457159
N44251F	Dairy	48	48	48	48	48	85	28	982		2013	PA	T	A	A	A	NA	NA	blaOXA-193		SRR11457157
N44273F	Dairy	52	52	52	52	52	52	28	982		2013	WA	T	A	A	A	NA	NA	blaOXA tet(O)		SRR11457151
N44283F	Dairy	57	57	57	57	57	85	28	982		2013	AZ	T	A	A	A	NA	NA	blaOXA		SRR11457018
N44389F	Dairy	66	66	66	66	66	28	28	982		2013	PA	I	A	A	A	NA	NA	blaOXA-193 tet(O)	gyrA_T86I	SRR11457008
N44407F	Dairy	72	37	37	37	30	85	28	982		2013	WI	T	A	A	A	NA	NA	blaOXA-193 tet(O)		SRR11457000
N44501F	Dairy	97	97	97	97	97	85	28	982		2013	PA	T	A	A	A	NA	NA	aph(3')-IIIa blaOXAtet(O)		SRR11457310
N44576F	Dairy	108	108	108	108	108	85	28	982		2013	SC	T	A	A	A	NA	NA	blaOXA-193 tet(O)		SRR11457071
N44974F	Dairy	149	149	149	149	66	28	28	982		2013	SD	T	A	A	A	NA	NA	blaOXA-193 tet(O)		SRR11457217
N45809F	Dairy	209	209	37	37	30	85	28	982		2013	UT	I	A	A	A	NA	NA	blaOXA tet(O)	gyrA_T86I	SRR11457327
N46362F	Dairy	233	233	366	233	30	85	28	982		2013	MI	I	A	A	A	NA	NA	blaOXA-193 tet(O)	gyrA_T86I	SRR11457252
N46621F	Dairy	241	241	366	233	30	85	28	982		2013	WI	I	A	A	A	NA	NA	blaOXA-193 tet(O)	gyrA_T86I	SRR11457147
N46688F	Dairy	244	244	244	244	66	28	28	982		2013	NY	I	A	A	A	NA	NA	blaOXA-193 tet(O)	gyrA_T86I	SRR11457144
N46804F	Dairy	250	57	57	57	57	85	28	982		2013	TX	T	A	A	A	NA	NA	blaOXA		SRR11457137
N48185F	Dairy	287	287	287	287	287	287	28	982		2013	WA	T	A	A	A	NA	NA	blaOXA-193		SRR11457370
N48427F	Dairy	302	302	46	37	30	85	28	982		2013	TX	I	A	A	A	NA	NA	blaOXA	gyrA_T86I	SRR11457207
N49473F	Dairy	324	324	324	66	66	28	28	982		2013	TX	I	A	A	A	NA	NA	blaOXA-193 tet(O)	gyrA_T86I	SRR11457183
N49485F	Dairy	326	326	326	326	326	28	28	982		2013	WI	T	A	A	A	NA	NA	blaOXA tet(O)		SRR11457181
N49606F	Dairy	332	332	332	332	332	28	28	982		2013	PA	I	A	A	A	NA	NA	blaOXA-193 tet(O)	gyrA_T86I	SRR11457046
N49686F	Dairy	336	336	336	336	30	85	28	982		2013	MN	T	A	A	A	NA	NA	blaOXA-193 tet(O)		SRR11457042
N51186F	Dairy	387	387	387	37	30	85	28	982		2013	OH	T	A	A	A	NA	NA	blaOXA-193		SRR11457178
N46360F	Dairy	232	232	232	232	232	85	28	2862		2013	TX	I	A	A	A	NA	NA	aph(3')-IIIa blaOXAtet(O)	gyrA_T86I	SRR11457253
N48286F	Dairy	296	296	296	27	27	85	28	2862		2013	TX	I	A	A	A	NA	NA	blaOXA-193 tet(O)	gyrA_T86I	SRR11457360
N44293F	Dairy	62	62	62	62	62	62	29	38		2013	SD	T	A	A	A	NA	NA	blaOXA-193 tet(O)		SRR11457012
N44218F	Dairy	33	33	33	33	33	33	33	813		2013	CA	T	A	A	A	NA	NA	blaOXA-193		SRR11457189
N46345F	Dairy	173	35	35	35	35	35	35	1244		2013	NC	I	A	A	A	NA	NA	blaOXA-193 tet(O)	gyrA_T86I	SRR11457259
N45166F	Dairy	173	35	35	35	35	35	35	-		2013	PA	T	A	A	A	NA	NA	blaOXA-193		SRR11457095
N44236F	Dairy	42	42	42	42	42	42	42	3578		2013	CA	T	A	A	A	NA	NA	blaOXA		SRR11457163
N44428F	Dairy	84	84	84	42	42	42	42	3578		2013	OR	T	A	A	A	NA	NA	blaOXA		SRR11457324
N43815F	Dairy	15	15	15	15	15	15	50	459	SA	2013	NA	T	A	A	A	NA	NA	tet(O)		SRR11457229
N44403F	Dairy	71	71	71	71	15	15	50	459	SA	2013	WI	T	A	A	A	NA	NA	tet(O)		SRR11457001
N44621F	Dairy	129	129	129	129	129	129	50	459		2013	PA	T	A	A	A	NA	NA	tet(O)		SRR11457239
N45105F	Dairy	165	165	165	165	165	1	50	459	SA	2013	NC	T	A	A	A	NA	NA	tet(O)		SRR11457104
N45886F	Dairy	217	217	217	217	217	217	50	459	SA	2013	OR	T	A	A	A	NA	NA	tet(O)		SRR11457270
N45903F	Dairy	220	220	220	220	220	1	50	459	SA	2013	MO	I	A	A	A	NA	NA	aph(3')-IIIa tet(O)	gyrA_T86I	SRR11457266
N46569F	Dairy	238	238	238	238	51	1	50	459	SA	2013	SD	T	A	A	A	NA	NA	tet(O)		SRR11457247
N46574F	Dairy	239	239	239	239	239	128	50	459		2013	WA	T	A	A	A	NA	NA	None		SRR11457245
N47600F	Dairy	272	272	272	272	272	228	50	459	SA	2013	NY	T	A	A	A	NA	NA	ant(6)-Ia aph(3')-IIIa sat4 tet(O)		SRR11456985
N48541F	Dairy	308	308	308	308	308	15	50	459	SA	2013	UT	T	A	A	A	NA	NA	tet(O)		SRR11457201
N50377F	Dairy	371	371	371	371	371	371	50	459		2013	WA	T	A	A	A	NA	NA	tet(O)		SRR11457292
N50409F	Dairy	376	376	376	376	15	15	50	459	SA	2013	NJ	T	A	A	A	NA	NA	tet(O)		SRR11457287
N51173F	Dairy	383	383	383	383	15	15	50	459	SA	2013	CA	T	A	A	A	NA	NA	tet(O)		SRR11457279
N44512F	Dairy	101	101	101	101	101	101	76	45		2013	MN	T	A	A	A	NA	NA	blaOXA-449 tet(O)		SRR11457078
N44416F	Dairy	78	78	78	78	78	78	78	1775		2013	FL	I	A	A	A	NA	NA	None	gyrA_T86I	SRR11456994
N44430F	Dairy	86	86	86	508	86	86	86	48		2013	PA	T	A	A	A	NA	NA	blaOXA		SRR11457322
N44484F	Dairy	88	88	88	88	88	88	88	2894		2013	TX	T	A	A	A	NA	NA	blaOXA-460		SRR11457320
N44975F	Dairy	150	150	150	88	88	88	88	2894		2013	CA	T	A	A	A	NA	NA	blaOXA-460		SRR11457216
N44486F	Dairy	89	89	89	89	89	89	89	22		2013	UT	T	A	A	A	NA	NA	blaOXA-193		SRR11457318
N44517F	Dairy	103	103	103	103	103	89	89	22		2013	WI	T	A	A	A	NA	NA	aph(3')-IIIa blaOXA-193 tet(O)		SRR11457076
N44489F	Dairy	90	90	90	90	90	90	90	45		2013	UT	T	A	A	A	NA	NA	blaOXA-193		SRR11457317
N47579F	Dairy	267	267	267	267	267	98	98	459		2013	ID	T	A	A	A	NA	NA	None		SRR11457119
N50393F	Dairy	374	374	374	267	267	98	98	459		2013	WA	T	A	A	A	NA	NA	None		SRR11457289
N44511F	Dairy	100	100	100	100	100	100	100	50		2013	WI	T	A	A	A	NA	NA	aph(3')-IIIa blaOXA-193 tet(O)		SRR11457079
N44521F	Dairy	104	104	104	104	104	104	104	177		2013	MI	T	A	A	A	NA	NA	blaOXA-624 tet(O)		SRR11457073
N44582F	Dairy	111	111	111	111	111	111	111	42		2013	PA	T	A	A	A	NA	NA	None		SRR11457067
N44594F	Dairy	116	116	116	116	116	116	116	22		2013	PA	T	A	A	A	NA	NA	aph(3')-IIIa blaOXA-193 tet(O)		SRR11457062
N44607F	Dairy	121	121	121	121	121	121	121	132		2013	WI	T	A	A	A	NA	NA	tet(O)		SRR11457056
N45093F	Dairy	161	161	161	161	161	121	121	132		2013	TX	T	A	A	A	NA	NA	tet(O)		SRR11457108
N47221F	Dairy	254	254	254	161	161	121	121	132		2013	SD	T	A	A	A	NA	NA	tet(O)		SRR11457133
N49590F	Dairy	329	329	329	329	329	142	142	1068		2013	FL	I	A	A	A	NA	NA	aph(3')-IIIa blaOXA-193 tet(O)	gyrA_T86I	SRR11457049
N44979F	Dairy	152	152	152	152	152	152	152	21		2013	PA	T	A	A	A	NA	NA	blaOXA-193	blaOXA-193	SRR11457214
N45174F	Dairy	176	176	176	152	152	152	152	21		2013	MI	T	A	A	A	NA	NA	blaOXA-193		SRR11457092
N45740F	Dairy	201	201	201	201	201	201	192	3		2013	NC	T	A	A	A	NA	NA	blaOXA-193		SRR11457336
N46340F	Dairy	225	225	225	225	225	225	225	538		2013	TX	T	A	A	A	NA	NA	blaOXA-193 tet(O)		SRR11457261
N47333F	Dairy	260	260	260	260	260	260	260	679		2013	WI	T	A	A	A	NA	NA	blaOXA-193 tet(O)		SRR11457126
N47570F	Dairy	265	265	265	265	265	265	265	933		2013	UT	T	A	A	A	NA	NA	tet(O)		SRR11457121
N47581F	Dairy	268	268	268	268	268	268	268	1244		2013	MI	I	A	A	A	NA	NA	blaOXA-193 tet(O)	gyrA_T86I	SRR11457118
N47710F	Dairy	278	278	278	278	278	278	278	6227		2013	CO	T	A	A	A	NA	NA	blaOXA-193 tet(O)		SRR11456979
N48066F	Dairy	279	279	279	279	279	279	279	353		2013	MD	T	A	A	A	NA	NA	None		SRR11456977
N48572F	Dairy	312	312	312	312	312	312	312	459		2013	TX	T	A	A	A	NA	NA	tet(O)		SRR11457196
N48665F	Dairy	314	314	314	314	314	312	312	459		2013	SD	T	A	A	A	NA	NA	tet(O)		SRR11457194
N50022F	Dairy	352	352	352	352	352	352	352	NF		2013	CA	V	A	A	A	NA	NA	blaOXA-493	gyrA_T86I	SRR11457024
N50177F	Dairy	365	365	365	365	365	365	365	2862		2013	SD	I	A	A	A	NA	NA	blaOXA tet(O)	gyrA_T86I	SRR11457299
N51199F	Dairy	391	391	391	391	391	391	391	177		2013	SD	T	A	A	A	NA	NA	blaOXA-447		SRR11457173
SRR5312344	Human	769	769	769	51	51	1	50	459		2013	USA	T	A	A	A	NA	NA	tet(O)		SRR5312344
SRR3109601	Human	553	553	553	553	553	243	243	222		2013	USA	T	A	A	A	NA	NA	blaOXA		SRR3109601
N44201F	Swine	24	24	24	24	136	12	12	8	SA	2013	GA	I	A	A	A	NA	NA	blaOXA-193 tet(O)	gyrA_T86I	SRR11457257
N44577F	Swine	109	109	109	109	31	143	12	8	Indel event	2013	WI	T	A	A	A	NA	NA	blaOXA-193 tet(O)		SRR11457069
N44613F	Swine	125	125	125	125	125	125	12	8	SA	2013	MS	T	A	A	A	NA	NA	blaOXA-193 tet(O)		SRR11457052
N51196F	Swine	389	389	389	389	389	389	28	982		2013	NH	T	A	A	A	NA	NA	aph(3')-IIIa blaOXA-193 tet(O)		SRR11457175
N50015F	Swine	349	349	349	349	349	349	349	435		2013	NA	T	A	A	A	NA	NA	tet(O)		SRR11457027
SRR2920326	Chicken	506	506	506	506	506	225	225	538		2015	WA	T	A	A	A	NA	NA	blaOXA-193		SRR2920326
SRR2920325	Chicken	505	505	505	505	505	505	243	222		2015	PA	T	A	A	A	NA	NA	blaOXA-193		SRR2920325
SRR2079471	Chicken	410	410	410	410	410	410	279	2829		2015	NC	T	A	A	V	NA	NA	None	50S_L22_A103V	SRR2079471
SRR2075407	Chicken	405	405	405	405	405	405	405	939		2015	GA	I	A	A	A	NA	NA	aph(3')-IIIa tet(O)	gyrA_T86I	SRR2075407
SRR2075412	Chicken	406	406	406	406	406	496	406	1212		2015	PA	T	A	A	A	NA	NA	blaOXA		SRR2075412
SRR2920311	Chicken	496	496	496	496	496	496	406	1212		2015	NC	T	A	A	A	NA	NA	blaOXA-193 tet(O)		SRR2920311
SRR5132315	Chicken	710	710	710	523	496	496	406	1212		2015	PA	T	A	A	A	NA	NA	blaOXA tet(O)		SRR5132315
SRR2075414	Chicken	407	407	407	407	407	407	407	45		2015	NY	T	A	A	A	NA	NA	blaOXA-193		SRR2075414
SRR2075415	Chicken	408	408	408	408	408	408	408	1698		2015	PR	T	A	A	V	NA	NA	tet(O)	50S_L22_A103V	SRR2075415
SRR2075416	Chicken	409	409	409	409	409	409	409	939		2015	GA	T	A	A	V	NA	NA	blaOXA-594 tet(O)	50S_L22_A103V	SRR2075416
SRR2920314	Chicken	499	499	499	499	499	499	409	939		2015	CA	T	A	A	V	NA	NA	blaOXA-594	50S_L22_A103V	SRR2920314
SRR2079612	Chicken	411	411	411	411	411	411	411	404		2015	CA	T	A	A	V	NA	NA	None	50S_L22_A103V	SRR2079612
SRR2094236	Chicken	412	412	412	412	412	412	412	353		2015	CA	I	A	A	V	NA	NA	blaOXA-193	50S_L22_A103V gyrA_T86I	SRR2094236
SRR2094237	Chicken	413	413	413	413	482	413	413	353		2015	MA	T	A	A	V	NA	NA	tet(O)	50S_L22_A103V	SRR2094237
SRR2094240	Chicken	414	414	414	414	414	414	414	939		2015	TX	T	A	A	A	NA	NA	None		SRR2094240
SRR2920332	Chicken	509	509	509	509	509	509	414	939		2015	OK	T	A	A	A	NA	NA	aph(3')-IIIa tet(O)		SRR2920332
SRR2920306	Chicken	492	492	492	451	451	451	451	45		2015	IA	T	A	A	A	NA	NA	blaOXA tet(O)		SRR2920306
SRR2920297	Chicken	489	489	489	489	489	489	489	353		2015	GA	T	A	A	V	NA	NA	ant(6)-Ia aph(3')-IIIa blaOXA sat4	50S_L22_A103V	SRR2920297
SRR4301065	Chicken	604	604	604	604	489	489	489	353		2015	OH	T	A	A	V	NA	NA	ant(6)-Ia aph(3')-IIIa blaOXA sat4 tet(O)	50S_L22_A103V	SRR4301065
SRR2920305	Chicken	491	491	491	491	491	491	491	353		2015	AR	T	A	A	V	NA	NA	blaOXA tet(O)	50S_L22_A103V	SRR2920305
SRR2920307	Chicken	493	493	493	493	493	493	493	607		2015	RI	T	A	A	A	NA	NA	tet(O)		SRR2920307
SRR2920308	Chicken	494	494	494	494	494	494	494	353		2015	MA	T	A	A	V	NA	NA	blaOXA-184	50S_L22_A103V	SRR2920308
SRR2920312	Chicken	497	497	497	497	497	497	497	6752		2015	LA	T	A	A	A	NA	NA	None		SRR2920312
SRR2920315	Chicken	500	500	500	500	500	500	497	6752		2015	TX	T	A	A	A	NA	NA	None		SRR2920315
SRR2920313	Chicken	498	498	498	498	498	498	498	939		2015	CA	T	A	A	V	NA	NA	aph(3')-IIIa blaOXA-193 tet(O)	50S_L22_A103V	SRR2920313
SRR2920316	Chicken	501	501	501	501	501	501	501	2132		2015	SC	T	A	A	V	NA	NA	None	50S_L22_A103V	SRR2920316
SRR2920317	Chicken	502	502	502	502	502	502	502	3510		2015	CA	T	A	A	V	NA	NA	blaOXA-184 tet(O)	50S_L22_A103V	SRR2920317
SRR2920322	Chicken	503	503	503	503	503	503	503	6091		2015	GA	T	A	A	A	NA	NA	blaOXA-193 tet(O)		SRR2920322
SRR2920323	Chicken	504	504	504	504	504	504	504	464		2015	VA	T	A	A	V	NA	NA	None	50S_L22_A103V	SRR2920323
SRR2920334	Chicken	510	510	510	566	520	510	510	52		2015	IN	T	A	A	V	NA	NA	blaOXA-603	50S_L22_A103V	SRR2920334
SRR3066612	Chicken	549	549	549	549	549	549	549	5		2015	CA	I	A	A	A	NA	NA	tet(O)	50S_L22_A103V gyrA_T86I	SRR3066612
SRR2920304	Chicken	490	490	490	490	490	490	608	3510		2015	AR	I	A	A	A	NA	NA	blaOXA-184 tet(O)	50S_L22_A103V gyrA_T86I	SRR2920304
SRR2157037	Human	425	425	425	4	4	4	4	45		2015	USA	T	A	A	A	NA	NA	blaOXA-193 tet(O)		SRR2157037
SRR2218500	Human	457	457	425	4	4	4	4	45		2015	USA	T	A	A	A	NA	NA	blaOXA-193 tet(O)		SRR2218500
SRR5230158	Human	758	758	8	4	4	4	4	45		2015	USA	T	A	A	A	NA	NA	blaOXA-193 tet(O)		SRR5230158
SRR5312343	Human	768	758	8	4	4	4	4	45		2015	USA	T	A	A	A	NA	NA	blaOXA-193 tet(O)		SRR5312343
SRR5379417	Human	787	758	8	4	4	4	4	45		2015	USA	T	A	A	A	NA	NA	blaOXA-193 tet(O)		SRR5379417
SRR2916023	Human	488	488	488	488	159	53	6	922		2015	USA	T	A	A	A	NA	NA	blaOXA-193		SRR2916023
SRR5312345	Human	770	770	770	770	159	53	6	922		2015	USA	T	A	A	A	NA	NA	blaOXA-193		SRR5312345
SRR5905553	Human	830	830	830	770	159	53	6	922		2015	USA	T	A	A	A	NA	NA	blaOXA-193		SRR5905553
SRR2157035	Human	423	423	423	96	136	12	12	8	SA	2015	USA	T	A	A	A	NA	NA	blaOXA-193 tet(O)		SRR2157035
SRR2157036	Human	424	423	423	96	136	12	12	8	SA	2015	USA	T	A	A	A	NA	NA	blaOXA-193 tet(O)		SRR2157036
SRR2916002	Human	469	469	315	315	136	12	12	8	SA	2015	USA	I	A	A	A	NA	NA	blaOXA tet(O)	gyrA_T86I	SRR2916002
SRR2916003	Human	470	469	315	315	136	12	12	8	SA	2015	USA	I	A	A	A	NA	NA	blaOXA tet(O)	gyrA_T86I	SRR2916003
SRR2916004	Human	470	469	315	315	136	12	12	8	SA	2015	USA	I	A	A	A	NA	NA	blaOXA tet(O)	gyrA_T86I	SRR2916004
SRR2916005	Human	470	469	315	315	136	12	12	8	SA	2015	USA	I	A	A	A	NA	NA	blaOXA tet(O)	gyrA_T86I	SRR2916005
SRR2916006	Human	470	469	315	315	136	12	12	8	SA	2015	USA	I	A	A	A	NA	NA	blaOXA tet(O)	gyrA_T86I	SRR2916006
SRR2916007	Human	470	469	315	315	136	12	12	8	SA	2015	USA	I	A	A	A	NA	NA	blaOXA tet(O)	gyrA_T86I	SRR2916007
SRR2916008	Human	475	469	315	315	136	12	12	8	SA	2015	USA	I	A	A	A	NA	NA	blaOXA tet(O)	gyrA_T86I	SRR2916008
SRR2916009	Human	476	469	315	315	136	12	12	8	SA	2015	USA	I	A	A	A	NA	NA	blaOXA tet(O)	gyrA_T86I	SRR2916009
SRR2916010	Human	477	469	315	315	136	12	12	8	SA	2015	USA	I	A	A	A	NA	NA	blaOXA tet(O)	gyrA_T86I	SRR2916010
SRR2916012	Human	470	469	315	315	136	12	12	8	SA	2015	USA	I	A	A	A	NA	NA	blaOXA tet(O)	gyrA_T86I	SRR2916012
SRR2916013	Human	480	469	315	315	136	12	12	8	SA	2015	USA	I	A	A	A	NA	NA	blaOXA tet(O)	gyrA_T86I	SRR2916013
SRR2968333	Human	515	469	315	315	136	12	12	8	SA	2015	USA	I	A	A	A	NA	NA	blaOXA tet(O)	gyrA_T86I	SRR2968333
SRR2970498	Human	528	223	223	211	136	12	12	8	SA	2015	USA	T	A	A	A	NA	NA	blaOXA-193 tet(O)		SRR2970498
SRR3109991	Human	554	554	554	554	136	12	12	8	SA	2015	USA	I	A	A	A	NA	NA	blaOXA-193 tet(O)	gyrA_T86I	SRR3109991
SRR5583064	Human	794	794	794	330	136	12	12	8	SA	2015	USA	I	A	A	A	NA	NA	blaOXA-193 tet(O)	gyrA_T86I	SRR5583064
SRR5604201	Human	800	469	315	315	136	12	12	8	SA	2015	USA	I	A	A	A	NA	NA	blaOXA tet(O)	gyrA_T86I	SRR5604201
SRR5604204	Human	802	802	802	802	802	12	12	8	SA	2015	USA	T	A	A	A	NA	NA	blaOXA-193 tet(O)		SRR5604204
SRR5583134	Human	797	797	797	797	797	14	14	61		2015	USA	T	A	A	A	NA	NA	blaOXA		SRR5583134
SRR5642669	Human	811	811	146	146	146	122	14	61		2015	USA	T	A	A	A	NA	NA	blaOXA-193		SRR5642669
SRR5663607	Human	817	817	3	3	3	3	14	61		2015	USA	T	A	A	A	NA	NA	blaOXA-193		SRR5663607
SRR5828135	Human	825	825	3	3	3	3	14	61		2015	USA	T	A	A	A	NA	NA	blaOXA-193		SRR5828135
SRR5905547	Human	828	828	828	133	133	122	14	61		2015	USA	T	A	A	A	NA	NA	blaOXA-193		SRR5905547
SRR5905552	Human	829	797	797	797	797	14	14	61		2015	USA	T	A	A	A	NA	NA	blaOXA		SRR5905552
SRR5097319	Human	686	686	686	686	686	2	14	1244		2015	USA	T	A	A	A	NA	NA	blaOXA-193		SRR5097319
SRR5338527	Human	774	774	774	774	774	2	14	1244		2015	USA	T	A	A	A	NA	NA	blaOXA-193 tet(O)		SRR5338527
SRR5366134	Human	780	780	780	780	130	2	14	1244		2015	USA	T	A	A	A	NA	NA	blaOXA-193		SRR5366134
SRR5905560	Human	832	780	780	780	130	2	14	1244		2015	USA	T	A	A	A	NA	NA	blaOXA-193		SRR5905560
SRR5828134	Human	824	824	824	824	824	2	14	NF		2015	USA	T	A	A	A	NA	NA	blaOXA-193 tet(O)		SRR5828134
SRR3029105	Human	542	542	542	542	542	195	18	806		2015	USA	T	A	A	A	NA	NA	blaOXA-193 tet(O)		SRR3029105
SRR5272711	Human	766	766	766	766	766	115	18	806		2015	USA	T	A	A	A	NA	NA	blaOXA-193		SRR5272711
SRR5604241	Human	806	362	362	362	362	117	18	806		2015	USA	T	A	A	A	NA	NA	blaOXA-193 tet(O)		SRR5604241
SRR2157031	Human	419	419	419	419	419	20	20	806		2015	USA	T	A	A	A	NA	NA	aph(3')-IIIa blaOXA-193 tet(O)		SRR2157031
SRR2916021	Human	486	486	486	486	486	20	20	806		2015	USA	T	A	A	A	NA	NA	aph(3')-IIIa blaOXA-193 tet(O)		SRR2916021
SRR5230157	Human	757	757	757	757	757	757	20	806		2015	USA	T	A	A	A	NA	NA	blaOXA-193 tet(O)		SRR5230157
SRR5366135	Human	781	781	781	781	757	757	20	806		2015	USA	T	A	A	A	NA	NA	blaOXA-193 tet(O)		SRR5366135
SRR5366136	Human	782	782	782	782	782	20	20	806		2015	USA	T	A	A	A	NA	NA	blaOXA-193 tet(O)		SRR5366136
SRR5379415	Human	786	786	786	786	757	757	20	806		2015	USA	T	A	A	A	NA	NA	blaOXA-193 tet(O)		SRR5379415
SRR2182586	Human	449	449	449	449	449	124	28	21		2015	USA	T	A	A	A	NA	NA	blaOXA-193		SRR2182586
SRR2916011	Human	478	478	110	110	25	124	28	21		2015	USA	T	A	A	A	NA	NA	blaOXA-193 tet(O)		SRR2916011
SRR2916014	Human	481	478	110	110	25	124	28	21		2015	USA	T	A	A	A	NA	NA	blaOXA-193 tet(O)		SRR2916014
SRR5195479	Human	730	730	730	730	124	124	28	21		2015	USA	T	A	A	A	NA	NA	blaOXA-193		SRR5195479
SRR5642667	Human	810	810	810	810	124	124	28	21		2015	USA	T	A	A	A	NA	NA	blaOXA-193 tet(O)		SRR5642667
SRR3029129	Human	544	544	37	37	30	85	28	982		2015	USA	T	A	A	A	NA	NA	blaOXA-193 tet(O)		SRR3029129
SRR3029131	Human	546	544	37	37	30	85	28	982		2015	USA	T	A	A	A	NA	NA	blaOXA-193 tet(O)		SRR3029131
SRR5217159	Human	754	57	57	57	57	85	28	982		2015	USA	T	A	A	A	NA	NA	blaOXA-193		SRR5217159
SRR5379413	Human	784	784	784	40	30	85	28	982		2015	USA	T	A	A	A	NA	NA	blaOXA-193 tet(O)		SRR5379413
SRR5583055	Human	793	57	57	57	57	85	28	982		2015	USA	T	A	A	A	NA	NA	blaOXA-193		SRR5583055
SRR5663535	Human	816	816	816	816	30	85	28	982		2015	USA	I	A	A	A	NA	NA	blaOXA-193 tet(O)	gyrA_T86I	SRR5663535
SRR5878335	Human	826	209	37	37	30	85	28	982		2015	USA	I	A	A	A	NA	NA	blaOXA-193 tet(O)	gyrA_T86I	SRR5878335
SRR2916017	Human	484	484	484	484	27	85	28	2862		2015	USA	T	A	A	A	NA	NA	aph(3')-IIIa blaOXA-193 tet(O)		SRR2916017
SRR5338533	Human	775	775	27	27	27	85	28	2862		2015	USA	I	A	A	A	NA	NA	blaOXA-193 tet(O)	gyrA_T86I	SRR5338533
SRR3145091	Human	561	561	561	561	561	128	50	459		2015	USA	T	A	A	A	NA	NA	tet(O)		SRR3145091
SRR5663643	Human	819	819	157	157	15	15	50	459	SA	2015	USA	T	A	A	A	NA	NA	tet(O)		SRR5663643
SRR2635079	Human	468	468	468	468	468	468	76	45		2015	USA	T	A	A	A	NA	NA	blaOXA tet(O)		SRR2635079
SRR3000055	Human	535	535	535	535	76	76	76	45		2015	USA	T	A	A	A	NA	NA	blaOXA-449 tet(O)		SRR3000055
SRR3029054	Human	537	537	537	537	537	101	76	45		2015	USA	T	A	A	A	NA	NA	blaOXA-449 tet(O)		SRR3029054
SRR3029055	Human	538	538	119	119	76	76	76	45		2015	USA	T	A	A	A	NA	NA	blaOXA-449 tet(O)		SRR3029055
SRR5604238	Human	805	538	119	119	76	76	76	45		2015	USA	T	A	A	A	NA	NA	blaOXA-449 tet(O)		SRR5604238
SRR2182587	Human	450	450	518	508	86	86	86	48		2015	USA	T	A	A	A	NA	NA	None		SRR2182587
SRR2223263	Human	459	459	459	508	86	86	86	48		2015	USA	T	A	A	A	NA	NA	blaOXA-61		SRR2223263
SRR2970487	Human	518	518	518	508	86	86	86	48		2015	USA	T	A	A	A	NA	NA	blaOXA-61		SRR2970487
SRR2970494	Human	525	518	518	508	86	86	86	48		2015	USA	T	A	A	A	NA	NA	blaOXA-61		SRR2970494
SRR2970497	Human	527	772	518	508	86	86	86	48		2015	USA	T	A	A	A	NA	NA	blaOXA-61		SRR2970497
SRR5312346	Human	771	771	771	508	86	86	86	48		2015	USA	T	A	A	A	NA	NA	blaOXA-61		SRR5312346
SRR5312347	Human	772	772	518	508	86	86	86	48		2015	USA	T	A	A	A	NA	NA	blaOXA-61		SRR5312347
SRR5518384	Human	792	772	518	508	86	86	86	48		2015	USA	T	A	A	A	NA	NA	blaOXA-61		SRR5518384
SRR5583114	Human	796	772	518	508	86	86	86	48		2015	USA	T	A	A	A	NA	NA	blaOXA-61		SRR5583114
SRR5583807	Human	798	798	518	508	86	86	86	48		2015	USA	T	A	A	A	NA	NA	blaOXA-61tet(O)		SRR5583807
SRR2157042	Human	430	430	430	430	89	89	89	22		2015	USA	I	A	A	A	NA	NA	blaOXA-193 tet(O)	gyrA_T86I	SRR2157042
SRR1794080	Human	400	400	400	400	400	453	100	50		2015	USA	T	A	A	A	NA	NA	blaOXA-193		SRR1794080
SRR2175393	Human	437	437	400	400	400	453	100	50		2015	USA	T	A	A	A	NA	NA	blaOXA-193		SRR2175393
SRR2182581	Human	446	400	400	400	400	453	100	50		2015	USA	T	A	A	A	NA	NA	blaOXA-193		SRR2182581
SRR2218463	Human	453	453	453	453	453	453	100	50		2015	USA	T	A	A	A	NA	NA	aph(3')-IIIa blaOXA-193tet(O)		SRR2218463
SRR2549090	Human	465	400	400	400	400	453	100	50		2015	USA	T	A	A	A	NA	NA	blaOXA-193		SRR2549090
SRR2549092	Human	467	467	741	467	453	453	100	50		2015	USA	T	A	A	A	NA	NA	aph(3')-IIIa blaOXAtet(O)		SRR2549092
SRR2916016	Human	483	400	400	400	400	453	100	50		2015	USA	T	A	A	A	NA	NA	blaOXA-193		SRR2916016
SRR2916022	Human	487	487	741	467	453	453	100	50		2015	USA	T	A	A	A	NA	NA	aph(3')-IIIa blaOXAtet(O)		SRR2916022
SRR3145090	Human	560	560	741	467	453	453	100	50		2015	USA	T	A	A	A	NA	NA	aph(3')-IIIa blaOXAtet(O)		SRR3145090
SRR3151674	Human	563	400	400	400	400	453	100	50		2015	USA	T	A	A	A	NA	NA	blaOXA-193		SRR3151674
SRR5230152	Human	756	756	741	467	453	453	100	50		2015	USA	T	A	A	A	NA	NA	blaOXA		SRR5230152
SRR5288067	Human	767	400	400	400	400	453	100	50		2015	USA	T	A	A	A	NA	NA	blaOXA-193		SRR5288067
SRR5366133	Human	779	779	688	688	613	453	100	50		2015	USA	T	A	A	A	NA	NA	blaOXA-193 tet(O)		SRR5366133
SRR5604202	Human	801	756	741	467	453	453	100	50		2015	USA	T	A	A	A	NA	NA	blaOXA		SRR5604202
SRR5604235	Human	803	756	741	467	453	453	100	50		2015	USA	T	A	A	A	NA	NA	blaOXA		SRR5604235
SRR5905559	Human	831	831	831	831	613	453	100	50		2015	USA	T	A	A	A	NA	NA	blaOXA-193		SRR5905559
SRR2102957	Human	415	415	415	562	116	116	116	22		2015	USA	T	A	A	A	NA	NA	blaOXA-193		SRR2102957
SRR2106080	Human	416	415	415	562	116	116	116	22		2015	USA	T	A	A	A	NA	NA	blaOXA-193		SRR2106080
SRR2106081	Human	417	415	415	562	116	116	116	22		2015	USA	T	A	A	A	NA	NA	blaOXA-193		SRR2106081
SRR2217694	Human	452	452	452	116	116	116	116	22		2015	USA	T	A	A	A	NA	NA	blaOXA-193		SRR2217694
SRR2970485	Human	516	516	415	562	116	116	116	22		2015	USA	T	A	A	A	NA	NA	blaOXA-193		SRR2970485
SRR5211131	Human	749	749	749	562	116	116	116	22		2015	USA	T	A	A	A	NA	NA	blaOXA-193		SRR5211131
SRR5663644	Human	820	820	820	116	116	116	116	22		2015	USA	T	A	A	A	NA	NA	blaOXA-193		SRR5663644
SRR5642630	Human	809	809	161	161	161	121	121	132		2015	USA	I	A	A	A	NA	NA	tet(O)	gyrA_T86I	SRR5642630
SRR5195481	Human	732	732	732	732	732	732	151	828		2015	USA	T	A	A	A	NA	NA	aadE-Cc aph(3')-IIIa blaOXA-193tet(O)		SRR5195481
SRR3029082	Human	541	541	541	286	286	152	152	21		2015	USA	T	A	A	A	NA	NA	blaOXA-193		SRR3029082
SRR5642670	Human	812	812	812	193	193	193	193	5161		2015	USA	T	A	A	A	NA	NA	blaOXA-193 tet(O)		SRR5642670
SRR2223262	Human	458	458	458	458	458	243	243	222		2015	USA	T	A	A	A	NA	NA	blaOXA-193		SRR2223262
SRR5211135	Human	751	751	751	553	553	243	243	222		2015	USA	T	A	A	A	NA	NA	blaOXA-193		SRR5211135
SRR5211142	Human	753	753	458	458	458	243	243	222		2015	USA	T	A	A	A	NA	NA	blaOXA-193		SRR5211142
SRR5195480	Human	731	731	731	260	260	260	260	679		2015	USA	T	A	A	A	NA	NA	blaOXA-193 tet(O)		SRR5195480
SRR5935059	Human	836	836	260	260	260	260	260	679		2015	USA	T	A	A	A	NA	NA	blaOXA-193 tet(O)		SRR5935059
SRR3029188	Human	548	548	548	279	279	279	279	353		2015	USA	T	A	A	V	NA	NA	None	50S_L22_A103V	SRR3029188
SRR1794081	Human	401	401	401	401	401	401	401	4370		2015	USA	I	A	A	V	NA	NA	aadE tet(O)	50S_L22_A103V gyrA_T86I	SRR1794081
SRR2062770	Human	403	403	403	403	403	403	403	257		2015	USA	I	A	A	A	NA	NA	aadE blaOXA-193tet(O)	gyrA_T86I	SRR2062770
SRR2970492	Human	523	523	523	523	496	496	406	1212		2015	USA	T	A	A	A	NA	NA	blaOXA-193 tet(O)		SRR2970492
SRR2157033	Human	421	407	407	407	407	407	407	45		2015	USA	T	A	A	A	NA	NA	blaOXA-193		SRR2157033
SRR3029056	Human	407	407	407	407	407	407	407	45		2015	USA	T	A	A	A	NA	NA	blaOXA-193		SRR3029056
SRR2182579	Human	444	412	412	412	412	412	412	353		2015	USA	I	A	A	V	NA	NA	blaOXA-193	50S_L22_A103V gyrA_T86I	SRR2182579
SRR2182580	Human	445	445	445	445	482	413	413	353		2015	USA	T	A	A	V	NA	NA	None	50S_L22_A103V	SRR2182580
SRR2916015	Human	482	482	482	482	482	413	413	353		2015	USA	T	A	A	V	NA	NA	None	50S_L22_A103V	SRR2916015
SRR2970491	Human	522	522	522	522	522	413	413	353		2015	USA	T	A	A	V	NA	NA	None	50S_L22_A103V	SRR2970491
SRR2157030	Human	418	418	418	418	418	418	418	45		2015	USA	T	A	A	A	NA	NA	blaOXA		SRR2157030
SRR2157032	Human	420	420	420	420	420	420	420	467		2015	USA	T	A	A	A	NA	NA	blaOXA-193 tet(O)		SRR2157032
SRR2916020	Human	485	485	485	485	485	485	420	6647		2015	USA	T	A	A	A	NA	NA	blaOXA tet(O)		SRR2916020
SRR3029053	Human	536	536	536	536	536	420	420	6647		2015	USA	T	A	A	A	NA	NA	blaOXA-193 tet(O)		SRR3029053
SRR3291020	Human	567	567	536	536	536	420	420	6647		2015	USA	T	A	A	A	NA	NA	blaOXA-193 tet(O)		SRR3291020
SRR2157034	Human	422	422	422	422	422	621	422	353		2015	USA	T	A	A	V	NA	NA	None	50S_L22_A103V	SRR2157034
SRR2157038	Human	426	426	426	426	426	426	426	21		2015	USA	I	A	A	A	NA	NA	blaOXA-193 tet(O)	gyrA_T86I	SRR2157038
SRR2157041	Human	429	429	429	429	429	426	426	21		2015	USA	I	A	A	A	NA	NA	blaOXA-193 tet(O)	gyrA_T86I	SRR2157041
SRR3145088	Human	558	558	429	429	429	426	426	21		2015	USA	I	A	A	A	NA	NA	blaOXA-193 tet(O)	gyrA_T86I	SRR3145088
SRR2157039	Human	427	427	427	427	427	427	427	824		2015	USA	I	A	A	V	NA	NA	blaOXA-460 tet(O)	50S_L22_A103V gyrA_T86I	SRR2157039
SRR2157040	Human	428	428	428	428	428	428	428	3735		2015	USA	T	A	A	V	NA	NA	None	50S_L22_A103V	SRR2157040
SRR2157043	Human	431	431	431	431	431	431	431	353		2015	USA	I	A	A	V	NA	NA	tet(O)	50S_L22_A103V gyrA_T86I	SRR2157043
SRR2157044	Human	432	432	432	432	432	432	432	354		2015	USA	I	A	A	A	NA	NA	blaOXA-460 tet(O)	gyrA_T86I	SRR2157044
SRR2175394	Human	438	438	438	438	438	438	432	354		2015	USA	T	A	A	A	NA	NA	aph(3')-IIIa blaOXA-460 sat4 tet(O)		SRR2175394
SRR2175396	Human	440	438	438	438	438	438	432	354		2015	USA	T	A	A	A	NA	NA	aph(3')-IIIa blaOXA-460 sat4 tet(O)		SRR2175396
SRR2157045	Human	433	433	433	433	433	433	433	2042		2015	USA	I	A	A	A	NA	NA	blaOXA-193	gyrA_T86I	SRR2157045
SRR5230148	Human	755	435	435	435	435	435	435	468		2015	USA	T	A	A	A	NA	NA	blaOXA-447		SRR5230148
SRR5397413	Human	788	435	435	435	435	435	435	468		2015	USA	T	A	A	A	NA	NA	blaOXA-447		SRR5397413
SRR2157047	Human	435	435	435	435	435	435	435	4185		2015	USA	T	A	A	A	NA	NA	blaOXA-447		SRR2157047
SRR2175392	Human	436	435	435	435	435	435	435	4185		2015	USA	T	A	A	A	NA	NA	blaOXA-447		SRR2175392
SRR2175395	Human	439	439	439	439	439	439	439	508		2015	USA	T	A	A	A	NA	NA	None		SRR2175395
SRR2175397	Human	441	439	439	439	439	439	439	508		2015	USA	T	A	A	A	NA	NA	None		SRR2175397
SRR2182583	Human	448	448	439	439	439	439	439	508		2015	USA	T	A	A	A	NA	NA	None		SRR2182583
SRR2182576	Human	442	442	442	442	442	442	442	2928		2015	USA	I	A	A	V	NA	NA	blaOXA-576tet(O)	50S_L22_A103V gyrA_T86I	SRR2182576
SRR2182577	Human	443	443	443	443	443	443	443	353		2015	USA	I	A	A	V	NA	NA	tet(O)	50S_L22_A103V gyrA_T86I	SRR2182577
SRR3145086	Human	556	443	443	443	443	443	443	353		2015	USA	I	A	A	V	NA	NA	tet(O)	50S_L22_A103V gyrA_T86I	SRR3145086
SRR2182582	Human	447	447	447	447	447	447	447	137		2015	USA	T	A	A	A	NA	NA	blaOXA-193		SRR2182582
SRR2549091	Human	466	466	447	447	447	447	447	137		2015	USA	T	A	A	A	NA	NA	blaOXA-193		SRR2549091
SRR2970488	Human	519	519	519	519	519	519	447	137		2015	USA	T	A	A	A	NA	NA	blaOXA-193		SRR2970488
SRR2217656	Human	451	451	451	451	451	451	451	45		2015	USA	T	A	A	A	NA	NA	blaOXA tet(O)		SRR2217656
SRR2218495	Human	454	454	454	454	454	454	454	806		2015	USA	T	A	A	A	NA	NA	aph(3')-IIIa blaOXA-193 tet(O)		SRR2218495
SRR2218497	Human	455	455	455	455	455	455	455	824		2015	USA	I	A	A	V	NA	NA	tet(O)	50S_L22_A103V gyrA_T86I	SRR2218497
SRR2970486	Human	517	517	455	455	455	455	455	824		2015	USA	I	A	A	V	NA	NA	tet(O)	50S_L22_A103V gyrA_T86I	SRR2970486
SRR2218498	Human	456	456	456	456	456	456	456	48		2015	USA	T	A	A	A	NA	NA	blaOXA-61		SRR2218498
SRR2352991	Human	460	460	460	460	460	460	460	2275		2015	USA	T	A	A	A	NA	NA	blaOXA-193 tet(O)		SRR2352991
SRR2352992	Human	461	460	460	460	460	460	460	2275		2015	USA	T	A	A	A	NA	NA	blaOXA-193 tet(O)		SRR2352992
SRR2938813	Human	513	513	513	513	513	513	503	6091		2015	USA	I	A	A	A	NA	NA	blaOXA-193 tet(O)	gyrA_T86I	SRR2938813
SRR2938811	Human	512	512	512	512	512	510	510	52		2015	USA	T	A	A	V	NA	NA	blaOXA-603	50S_L22_A103V	SRR2938811
SRR2970489	Human	520	520	520	520	520	510	510	52		2015	USA	T	A	A	V	NA	NA	blaOXA-603	50S_L22_A103V	SRR2970489
SRR2970490	Human	520	520	520	520	520	510	510	52		2015	USA	T	A	A	V	NA	NA	blaOXA-603	50S_L22_A103V	SRR2970490
SRR3092138	Human	551	512	512	512	512	510	510	52		2015	USA	T	A	A	V	NA	NA	blaOXA-603	50S_L22_A103V	SRR3092138
SRR3217253	Human	566	566	566	566	520	510	510	52		2015	USA	T	A	A	V	NA	NA	blaOXA-603	50S_L22_A103V	SRR3217253
SRR5114345	Human	699	699	566	566	520	510	510	52		2015	USA	T	A	A	V	NA	NA	blaOXA-603 tet(O)	50S_L22_A103V	SRR5114345
SRR5195477	Human	729	566	566	566	520	510	510	52		2015	USA	T	A	A	V	NA	NA	blaOXA-603	50S_L22_A103V	SRR5195477
SRR5663534	Human	815	815	815	815	815	815	510	52		2015	USA	T	A	A	V	NA	NA	blaOXA-603 tet(O)	50S_L22_A103V	SRR5663534
SRR2938809	Human	511	511	511	511	511	511	511	50		2015	USA	I	A	A	A	NA	NA	blaOXA tet(O)	gyrA_T86I	SRR2938809
SRR2954847	Human	514	514	514	514	514	514	514	7010		2015	USA	I	T	A	V	NA	NA	tet(O)	23S_A2074T gyrA_T86I	SRR2954847
SRR2970493	Human	524	524	524	524	524	524	524	939		2015	USA	I	A	A	A	NA	NA	ant(6)-Ia aph(3')-IIIa sat4 tet(O)	50S_L22_A103V gyrA_T86I	SRR2970493
SRR2970495	Human	526	526	526	526	526	526	526	441		2015	USA	T	A	A	A	R	NA	blaOXA-193	rpsL_K43R	SRR2970495
SRR2984948	Human	531	531	531	531	531	531	531	460		2015	USA	T	A	A	V	NA	NA	tet(O)	50S_L22_A103V	SRR2984948
SRR2985017	Human	532	532	532	532	532	532	532	429		2015	USA	I	A	A	A	NA	NA	blaOXA-193 tet(O)	gyrA_T86I	SRR2985017
SRR3029057	Human	540	540	540	540	540	540	540	918		2015	USA	T	A	A	A	NA	NA	blaOXA-193		SRR3029057
SRR3029130	Human	545	545	545	545	540	540	540	918		2015	USA	T	A	A	A	NA	NA	blaOXA-193		SRR3029130
SRR3029119	Human	543	543	543	543	543	543	543	45		2015	USA	T	A	A	A	NA	NA	blaOXA		SRR3029119
SRR3399434	Human	569	569	569	569	543	543	543	45		2015	USA	T	A	A	A	NA	NA	blaOXA		SRR3399434
SRR5642672	Human	814	814	814	814	814	814	543	7136		2015	USA	T	A	A	A	NA	NA	blaOXA tet(O)		SRR5642672
SRR3029187	Human	547	547	547	547	547	547	547	829		2015	USA	T	A	G	A	NA	NA	aad9 ant(6)-Ia aph(2'')-Ig aph(3')-IIIa blaOXA-193 sat4 tet(O)	23S_A2075G	SRR3029187
SRR5604237	Human	804	547	547	547	547	547	547	829		2015	USA	T	A	A	A	NA	NA	aph(2'')-Ig blaOXA-193tet(O)		SRR5604237
SRR3083423	Human	550	550	550	550	550	550	550	2866		2015	USA	T	A	A	A	NA	NA	blaOXA-623		SRR3083423
SRR3092139	Human	552	552	552	552	552	552	552	NF		2015	USA	I	A	A	A	NA	R	None	gyrA_T86I rpsL_K88R	SRR3092139
SRR3145087	Human	557	557	557	557	557	557	557	3889		2015	USA	T	A	A	A	NA	NA	blaOXA-623		SRR3145087
SRR3145089	Human	559	559	559	559	559	559	559	2109		2015	USA	I	A	G	A	NA	NA	aad9 aadE aph(2'')-Ih aph(3')-IIIa blaOXA-193 sat4 tet(O)	23S_A2075G gyrA_T86I	SRR3145089
SRR5932396	Human	835	559	559	559	559	559	559	2109		2015	USA	I	A	G	A	NA	NA	aad9 aadE aph(2'')-Ih aph(3')-IIIa blaOXA-193 sat4 tet(O)	23S_A2075G gyrA_T86I	SRR5932396
SRR3217252	Human	565	565	565	565	565	565	565	50		2015	USA	T	A	A	A	NA	NA	blaOXA		SRR3217252
SRR5932391	Human	833	593	593	593	584	584	584	2083		2015	USA	I	A	A	A	NA	NA	blaOXA-193 tet(O)	gyrA_T86I	SRR5932391
SRR5211132	Human	750	750	750	750	750	750	605	48		2015	USA	T	A	A	A	NA	NA	blaOXA-61tet(O)		SRR5211132
SRR5097317	Human	684	684	684	684	684	684	609	353		2015	USA	T	A	A	V	NA	NA	aph(3')-IIIa tet(O)	50S_L22_A103V	SRR5097317
SRR2157046	Human	434	434	434	434	434	434	666	353		2015	USA	I	A	A	A	NA	NA	None	50S_L22_A103V gyrA_T86I	SRR2157046
SRR5097318	Human	685	685	685	685	685	685	685	2875		2015	USA	T	A	A	A	NA	NA	blaOXA-785		SRR5097318
SRR5663638	Human	818	818	818	818	685	685	685	2875		2015	USA	T	A	A	A	NA	NA	blaOXA-785		SRR5663638
SRR5097321	Human	687	687	687	687	687	687	687	353		2015	USA	I	A	A	A	NA	NA	None	50S_L22_A103V gyrA_T86I	SRR5097321
SRR5211130	Human	748	748	748	748	706	706	706	429		2015	USA	I	A	A	A	NA	NA	blaOXA-193	gyrA_T86I	SRR5211130
SRR5178015	Human	728	728	728	728	728	728	728	8495		2015	USA	T	A	A	A	NA	NA	tet(O)		SRR5178015
SRR5642671	Human	813	813	813	813	739	739	739	452		2015	USA	T	A	A	A	NA	NA	None		SRR5642671
SRR5211138	Human	752	752	752	752	752	752	752	469		2015	USA	T	A	A	A	NA	NA	tet(O)		SRR5211138
SRR5230162	Human	759	759	759	759	759	759	759	992		2015	USA	T	A	A	A	NA	NA	blaOXA-466		SRR5230162
SRR5312348	Human	773	773	773	773	773	773	773	403		2015	USA	T	A	A	A	NA	NA	None		SRR5312348
SRR5379412	Human	783	783	783	783	783	783	783	768		2015	USA	I	A	A	A	NA	NA	tet(O)	gyrA_T86I	SRR5379412
SRR5379414	Human	785	785	785	785	785	785	785	353		2015	USA	I	A	A	A	NA	NA	tet(O)	gyrA_T86I	SRR5379414
SRR5518382	Human	791	791	791	791	791	791	791	48		2015	USA	T	A	A	A	NA	NA	blaOXA-61tet(O)		SRR5518382
SRR5583066	Human	795	795	795	795	795	795	795	45		2015	USA	T	A	A	A	NA	NA	blaOXA-193		SRR5583066
SRR5604199	Human	799	799	799	799	799	799	799	2131		2015	USA	I	A	A	A	NA	NA	tet(O)	50S_L22_A103V gyrA_T86I	SRR5604199
SRR5642628	Human	807	807	807	807	807	807	807	2535		2015	USA	T	A	A	A	NA	NA	blaOXA		SRR5642628
SRR5642629	Human	808	808	808	808	808	808	808	46		2015	USA	I	A	A	A	NA	NA	blaOXA-193	gyrA_T86I	SRR5642629
SRR5710156	Human	821	821	821	821	821	821	821	1244		2015	USA	T	A	A	A	NA	NA	blaOXA-193 tet(O)		SRR5710156
SRR5932392	Human	834	834	834	834	834	834	834	41		2015	USA	T	A	A	A	NA	NA	blaOXA-193		SRR5932392
SRR2423601	Swine	219	219	196	196	136	12	12	8	SA	2015	KY	T	A	A	A	NA	NA	blaOXA-193 tet(O)		SRR2423601
SRR2976842	Swine	529	529	529	529	529	124	28	21		2015	VA	T	A	A	A	NA	NA	blaOXA-193		SRR2976842
SRR2423687	Swine	464	464	464	464	464	464	88	354		2015	NC	T	A	A	A	NA	NA	blaOXA		SRR2423687
SRR2423600	Swine	462	462	462	462	462	462	462	2517		2015	FL	T	A	A	V	NA	NA	ant(6)-Ia aph(3')-IIIa sat4	50S_L22_A103V	SRR2423600
SRR3140150	Swine	555	555	555	555	555	555	555	1058		2015	PA	T	A	G	A	NA	NA	aph(3')-IIIa blaOXA-578tet(O)	23S_A2075G	SRR3140150
SRR3611568	Swine	571	571	571	571	571	571	571	435		2015	OR	T	A	A	A	NA	NA	tet(O)		SRR3611568
SRR4281439	Chicken	589	589	589	4	4	4	4	45		2016	NY	T	A	A	A	NA	NA	blaOXA-193 tet(O)		SRR4281439
SRR4281442	Chicken	591	591	425	4	4	4	4	45		2016	NY	T	A	A	A	NA	NA	blaOXA-193 tet(O)		SRR4281442
SRR4453667	Chicken	641	641	641	641	4	4	4	45		2016	NY	T	A	A	A	NA	NA	blaOXA-193 tet(O)		SRR4453667
SRR4419043	Chicken	619	619	619	211	136	12	12	8	SA	2016	WI	T	A	A	A	NA	NA	blaOXA-193 tet(O)		SRR4419043
SRR5043978	Chicken	659	659	196	196	136	12	12	8	SA	2016	MO	T	A	A	A	NA	NA	blaOXA-193 tet(O)		SRR5043978
SRR2075397	Chicken	404	110	110	110	25	124	28	21		2016	AL	I	A	A	A	NA	NA	blaOXA-193	gyrA_T86I	SRR2075397
SRR5106040	Chicken	690	690	690	110	25	124	28	21		2016	FL	T	A	A	A	NA	NA	blaOXA-193		SRR5106040
SRR4418307	Chicken	614	614	614	239	239	128	50	459		2016	CA	T	A	A	A	NA	NA	None		SRR4418307
SRR5152210	Chicken	721	721	721	721	721	721	76	45		2016	PA	T	A	A	A	NA	NA	blaOXA-449 tet(O)		SRR5152210
SRR2920310	Chicken	495	495	495	508	86	86	86	48		2016	LA	T	A	A	A	NA	NA	blaOXA-61tet(O)		SRR2920310
SRR2920330	Chicken	508	508	508	508	86	86	86	3694		2016	NC	T	A	A	A	NA	NA	blaOXA-61		SRR2920330
SRR4239794	Chicken	581	581	581	464	464	464	88	354		2016	AR	T	A	A	A	NA	NA	blaOXA		SRR4239794
SRR4434197	Chicken	624	624	624	624	464	464	88	354		2016	GA	T	A	A	A	NA	NA	blaOXA tet(O)		SRR4434197
SRR5251562	Chicken	763	464	464	464	464	464	88	354		2016	FL	T	A	A	A	NA	NA	blaOXA tet(O)		SRR5251562
SRR5200974	Chicken	736	736	736	736	736	736	88	6662		2016	FL	T	A	A	A	NA	NA	blaOXA-460 tet(O)		SRR5200974
SRR4418305	Chicken	613	613	613	613	613	453	100	50		2016	WI	T	A	A	A	NA	NA	blaOXA-193 tet(O)		SRR4418305
SRR5019852	Chicken	643	643	643	643	453	453	100	50		2016	FL	T	A	A	A	NA	NA	blaOXA tet(O)		SRR5019852
SRR5091743	Chicken	667	400	400	400	400	453	100	50		2016	GA	T	A	A	A	NA	NA	blaOXA-193		SRR5091743
SRR5106032	Chicken	688	688	688	688	613	453	100	50		2016	MO	T	A	A	A	NA	NA	blaOXA-193 tet(O)		SRR5106032
SRR5132304	Chicken	705	705	741	467	453	453	100	50		2016	OH	T	A	A	A	NA	NA	aph(3')-IIIa blaOXAtet(O)		SRR5132304
SRR5152202	Chicken	719	400	400	400	400	453	100	50		2016	GA	T	A	A	A	NA	NA	blaOXA-193		SRR5152202
SRR5209861	Chicken	741	741	741	467	453	453	100	50		2016	AL	T	A	A	A	NA	NA	blaOXA tet(O)		SRR5209861
SRR5251590	Chicken	764	764	764	400	400	453	100	50		2016	MA	T	A	A	A	NA	NA	blaOXA-193		SRR5251590
SRR5350326	Chicken	778	400	400	400	400	453	100	50		2016	MA	T	A	A	A	NA	NA	blaOXA-193		SRR5350326
SRR4288732	Chicken	596	596	596	562	116	116	116	22		2016	NJ	T	A	A	A	NA	NA	aph(3')-IIIa blaOXA-193 tet(O)		SRR4288732
SRR4419033	Chicken	618	618	415	562	116	116	116	22		2016	OH	T	A	A	A	NA	NA	blaOXA-193		SRR4419033
SRR5132317	Chicken	712	712	712	562	116	116	116	22		2016	SC	T	A	A	A	NA	NA	blaOXA-193		SRR5132317
SRR4301043	Chicken	598	541	541	286	286	152	152	21		2016	DE	T	A	A	A	NA	NA	blaOXA-193		SRR4301043
SRR4239786	Chicken	578	578	578	578	578	243	243	222		2016	FL	T	A	A	A	NA	NA	blaOXA-193		SRR4239786
SRR5019871	Chicken	650	650	458	458	458	243	243	222		2016	TN	T	A	A	A	NA	NA	blaOXA-193		SRR5019871
SRR4239761	Chicken	577	577	577	577	577	577	279	353		2016	NJ	T	A	A	A	NA	NA	None	50S_L22_A103V	SRR4239761
SRR5121007	Chicken	700	700	700	279	279	279	279	353		2016	GA	T	A	A	V	NA	NA	tet(O)	50S_L22_A103V	SRR5121007
SRR4239760	Chicken	576	576	401	401	401	401	401	4370		2016	PA	I	A	A	V	NA	NA	aadE tet(O)	50S_L22_A103V gyrA_T86I	SRR4239760
SRR4281461	Chicken	592	592	592	401	401	401	401	4370		2016	GA	I	A	A	V	NA	NA	aadE tet(O)	50S_L22_A103V gyrA_T86I	SRR4281461
SRR5345368	Chicken	777	777	401	401	401	401	401	4370		2016	NC	I	A	A	V	NA	NA	aadE tet(O)	50S_L22_A103V gyrA_T86I	SRR5345368
SRR4418303	Chicken	612	612	612	612	612	405	405	939		2016	AR	I	A	A	A	NA	NA	aph(3')-IIIa tet(O)	gyrA_T86I	SRR4418303
SRR4418314	Chicken	616	616	616	616	616	413	413	353		2016	GA	T	A	A	A	NA	NA	tet(O)	50S_L22_A103V	SRR4418314
SRR4453635	Chicken	629	522	522	522	522	413	413	353		2016	GA	T	A	A	V	NA	NA	tet(O)	50S_L22_A103V	SRR4453635
SRR5043973	Chicken	657	657	657	657	657	413	413	353		2016	AL	T	A	A	V	NA	NA	None	50S_L22_A103V	SRR5043973
SRR5043979	Chicken	660	660	660	660	660	413	413	353		2016	VA	T	A	A	V	NA	NA	tet(O)	50S_L22_A103V	SRR5043979
SRR5241747	Chicken	760	760	760	445	482	413	413	353		2016	VT	T	A	A	V	NA	NA	None	50S_L22_A103V	SRR5241747
SRR5251156	Chicken	761	657	657	657	657	413	413	353		2016	IL	T	A	A	V	NA	NA	None	50S_L22_A103V	SRR5251156
SRR4239791	Chicken	580	580	580	580	580	580	422	353		2016	CA	T	A	G	V	NA	NA	None	23S_A2075G 50S_L22_A103V	SRR4239791
SRR4434183	Chicken	621	621	621	621	621	621	422	353		2016	PA	T	A	A	V	NA	NA	tet(O)	50S_L22_A103V	SRR4434183
SRR4453651	Chicken	636	580	580	580	580	580	422	353		2016	MS	T	A	G	V	NA	NA	None	23S_A2075G 50S_L22_A103V	SRR4453651
SRR5106113	Chicken	693	693	693	693	693	621	422	353		2016	GA	T	A	A	V	NA	NA	tet(O)	50S_L22_A103V	SRR5106113
SRR5152220	Chicken	724	724	724	724	724	621	422	353		2016	MD	T	A	A	V	NA	NA	None	50S_L22_A103V	SRR5152220
SRR5209915	Chicken	744	744	744	744	447	447	447	137		2016	MS	T	A	A	A	NA	NA	blaOXA-193		SRR5209915
SRR5209921	Chicken	747	747	747	747	747	747	447	137		2016	TX	T	A	A	A	NA	NA	blaOXA-193 tet(O)		SRR5209921
SRR5106033	Chicken	689	689	689	455	455	455	455	824		2016	PA	I	A	A	V	NA	NA	tet(O)	50S_L22_A103V gyrA_T86I	SRR5106033
SRR5132312	Chicken	708	708	708	708	708	708	456	6639		2016	CA	T	A	A	A	NA	NA	blaOXA-61		SRR5132312
SRR4281430	Chicken	588	588	588	588	588	588	460	2275		2016	GA	T	A	A	A	NA	NA	tet(O)		SRR4281430
SRR4453653	Chicken	637	637	637	637	637	460	460	2275		2016	AR	T	A	A	A	NA	NA	blaOXA-193 tet(O)		SRR4453653
SRR2920329	Chicken	507	507	507	507	489	489	489	353		2016	AL	T	A	A	V	NA	NA	ant(6)-Ia blaOXA sat4	50S_L22_A103V	SRR2920329
SRR5019869	Chicken	648	648	494	494	494	494	494	353		2016	MA	T	A	A	V	NA	NA	blaOXA-184	50S_L22_A103V	SRR5019869
SRR5209918	Chicken	746	746	746	746	746	746	497	452		2016	MS	T	A	A	A	NA	NA	None		SRR5209918
SRR4434181	Chicken	620	620	620	620	620	620	497	6752		2016	TX	T	A	A	A	NA	NA	None		SRR4434181
SRR5091755	Chicken	672	672	672	500	500	500	497	6752		2016	CA	T	A	A	A	NA	NA	None		SRR5091755
SRR5091746	Chicken	670	670	670	670	498	498	498	939		2016	AR	T	A	A	V	NA	NA	aph(3')-IIIa blaOXA-193 tet(O)	50S_L22_A103V	SRR5091746
SRR5106140	Chicken	696	696	696	696	696	696	502	404		2016	GA	T	A	A	V	NA	NA	blaOXA-184 tet(O)	50S_L22_A103V	SRR5106140
SRR4281441	Chicken	590	590	503	503	503	503	503	6091		2016	NY	T	A	A	A	NA	NA	blaOXA-193 tet(O)		SRR4281441
SRR4301056	Chicken	602	602	503	503	503	503	503	6091		2016	TX	T	A	A	A	NA	NA	blaOXA-193 tet(O)		SRR4301056
SRR4301141	Chicken	606	503	503	503	503	503	503	6091		2016	GA	T	A	A	A	NA	NA	blaOXA-193 tet(O)		SRR4301141
SRR4434194	Chicken	623	623	623	623	623	504	504	464		2016	FL	T	A	A	V	NA	NA	None	50S_L22_A103V	SRR4434194
SRR4434203	Chicken	626	626	626	626	626	504	504	464		2016	IL	T	A	A	V	NA	NA	None	50S_L22_A103V	SRR4434203
SRR5019880	Chicken	652	652	652	652	652	652	504	464		2016	NY	T	A	A	V	NA	NA	blaOXA-193	50S_L22_A103V	SRR5019880
SRR5043976	Chicken	658	658	658	658	658	652	504	464		2016	NY	T	A	A	V	NA	NA	blaOXA-193	50S_L22_A103V	SRR5043976
SRR5043980	Chicken	661	661	661	661	623	504	504	464		2016	MS	T	A	A	V	NA	NA	None	50S_L22_A103V	SRR5043980
SRR5091745	Chicken	669	626	626	626	626	504	504	464		2016	GA	T	A	A	V	NA	NA	None	50S_L22_A103V	SRR5091745
SRR5121012	Chicken	701	701	701	661	623	504	504	464		2016	MS	T	A	A	V	NA	NA	None	50S_L22_A103V	SRR5121012
SRR5345357	Chicken	776	776	776	776	776	776	504	464		2016	NY	T	A	A	V	NA	NA	None	50S_L22_A103V	SRR5345357
SRR3925096	Chicken	572	572	572	572	520	510	510	52		2016	CA	T	A	A	V	NA	NA	blaOXA	50S_L22_A103V	SRR3925096
SRR3925104	Chicken	573	573	512	512	512	510	510	52		2016	PA	T	A	A	V	NA	NA	blaOXA-603	50S_L22_A103V	SRR3925104
SRR5091741	Chicken	665	665	665	665	531	531	531	460		2016	TX	T	A	A	V	NA	NA	tet(O)	50S_L22_A103V	SRR5091741
SRR5091875	Chicken	683	683	683	683	540	540	540	918		2016	IA	T	A	A	A	NA	NA	blaOXA-193		SRR5091875
SRR4239795	Chicken	582	582	582	582	582	582	582	233		2016	IN	T	A	A	A	NA	NA	blaOXA-184		SRR4239795
SRR4239808	Chicken	584	584	584	584	584	584	584	2083		2016	GA	I	A	A	A	NA	NA	blaOXA-193 tet(O)	gyrA_T86I	SRR4239808
SRR4281645	Chicken	593	593	593	593	584	584	584	2083		2016	AR	I	A	A	A	NA	NA	blaOXA-193 tet(O)	gyrA_T86I	SRR4281645
SRR4281734	Chicken	594	594	594	594	584	584	584	2083		2016	GA	I	A	A	A	NA	NA	blaOXA-193 tet(O)	gyrA_T86I	SRR4281734
SRR5091864	Chicken	680	680	680	593	584	584	584	2083		2016	PA	I	A	A	A	NA	NA	blaOXA-193 tet(O)	gyrA_T86I	SRR5091864
SRR5152177	Chicken	714	593	593	593	584	584	584	2083		2016	MO	I	A	A	A	NA	NA	blaOXA-193 tet(O)	gyrA_T86I	SRR5152177
SRR4239813	Chicken	585	585	585	585	585	585	585	6752		2016	OK	T	A	A	A	NA	NA	None		SRR4239813
SRR4281426	Chicken	586	586	586	586	586	586	586	2132		2016	GA	T	A	A	V	NA	NA	None	50S_L22_A103V	SRR4281426
SRR4281427	Chicken	587	587	587	587	587	587	587	6752		2016	NC	T	A	A	A	NA	NA	None		SRR4281427
SRR4281789	Chicken	595	595	595	597	595	595	595	51		2016	GA	T	A	A	V	NA	NA	ant(6)-Ia aph(3')-IIIa blaOXA-184 sat4 tet(O)	50S_L22_A103V	SRR4281789
SRR4301035	Chicken	597	597	597	597	595	595	595	51		2016	GA	T	A	A	V	NA	NA	blaOXA-184 tet(O)	50S_L22_A103V	SRR4301035
SRR5019855	Chicken	644	644	644	644	644	644	595	51		2016	WA	T	A	A	V	NA	NA	blaOXA-184 tet(O)	50S_L22_A103V	SRR5019855
SRR5200976	Chicken	737	737	737	597	595	595	595	51		2016	GA	T	A	A	V	NA	NA	blaOXA-184 tet(O)	50S_L22_A103V	SRR5200976
SRR5251184	Chicken	762	762	737	597	595	595	595	51		2016	AL	T	T	A	V	NA	NA	blaOXA-184 tet(O)	50S_L22_A103V	SRR5251184
SRR4301045	Chicken	599	599	599	599	599	599	599	353		2016	AR	T	A	A	V	NA	NA	ant(6)-Ia aph(3')-IIIa sat4 tet(O)	50S_L22_A103V	SRR4301045
SRR4301048	Chicken	600	600	600	600	600	600	600	353		2016	VA	I	A	A	A	NA	NA	blaOXA-184	50S_L22_A103V gyrA_T86I	SRR4301048
SRR4301055	Chicken	601	601	601	601	601	601	601	939		2016	AR	T	A	A	A	NA	NA	blaOXA-193 tet(O)		SRR4301055
SRR4301057	Chicken	603	603	603	603	603	603	603	939		2016	GA	T	A	A	A	NA	NA	ant(6)-Ia aph(3')-IIIa sat4 tet(O)		SRR4301057
SRR4301072	Chicken	605	605	605	605	605	605	605	2521		2016	NY	T	A	A	A	R	NA	ant(6)-Ia aph(3')-IIIa blaOXA-61 sat4 tet(O)	rpsL_K43R	SRR4301072
SRR4301144	Chicken	607	607	607	607	607	607	607	2132		2016	CA	T	A	A	V	NA	NA	ant(6)-Ia aph(3')-IIIa sat4	50S_L22_A103V	SRR4301144
SRR5132316	Chicken	711	711	711	711	711	607	607	2132		2016	GA	T	A	A	V	NA	NA	ant(6)-Ia aph(3')-IIIa sat4	50S_L22_A103V	SRR5132316
SRR4417794	Chicken	610	610	610	490	490	490	608	3510		2016	MO	I	A	A	A	NA	NA	blaOXA-184 tet(O)	50S_L22_A103V gyrA_T86I	SRR4417794
SRR4453650	Chicken	635	635	635	635	635	635	608	3510		2016	GA	I	A	A	A	NA	NA	blaOXA tet(O)	50S_L22_A103V gyrA_T86I	SRR4453650
SRR5019862	Chicken	645	645	645	645	645	645	608	3510		2016	PA	I	A	A	A	NA	NA	blaOXA-184 tet(O)	50S_L22_A103V gyrA_T86I	SRR5019862
SRR5019868	Chicken	647	647	647	647	647	647	608	3510		2016	TX	I	A	A	A	NA	NA	blaOXA-184	50S_L22_A103V gyrA_T86I	SRR5019868
SRR5091763	Chicken	677	677	677	677	677	677	608	3510		2016	AR	I	A	A	A	NA	NA	blaOXA-184 tet(O)	50S_L22_A103V gyrA_T86I	SRR5091763
SRR5106069	Chicken	692	692	692	692	692	692	608	3510		2016	NC	T	A	A	A	NA	NA	blaOXA-184 tet(O)		SRR5106069
SRR5106192	Chicken	698	698	635	635	635	635	608	3510		2016	VA	I	A	A	V	NA	NA	blaOXA tet(O)	50S_L22_A103V gyrA_T86I	SRR5106192
SRR5209916	Chicken	745	745	635	635	635	635	608	3510		2016	NC	I	A	A	A	NA	NA	blaOXA tet(O)	50S_L22_A103V gyrA_T86I	SRR5209916
SRR5251617	Chicken	765	765	765	765	765	765	608	3510		2016	SC	I	A	A	A	NA	NA	blaOXA-184 tet(O)	50S_L22_A103V gyrA_T86I	SRR5251617
SRR4301150	Chicken	608	608	608	608	608	608	608	4376		2016	GA	I	A	A	A	NA	NA	blaOXA-184	50S_L22_A103V gyrA_T86I	SRR4301150
SRR4301151	Chicken	609	609	609	609	609	609	609	353		2016	MA	T	A	A	V	NA	NA	None	50S_L22_A103V	SRR4301151
SRR5043960	Chicken	654	654	654	654	654	654	609	353		2016	NJ	T	A	A	V	NA	NA	aph(3')-IIIa tet(O)	50S_L22_A103V	SRR5043960
SRR4418313	Chicken	615	615	615	615	615	615	615	48		2016	AR	T	A	A	A	NA	NA	blaOXA-61		SRR4418313
SRR4453630	Chicken	627	627	627	627	615	615	615	48		2016	AR	T	A	A	A	NA	NA	blaOXA-61		SRR4453630
SRR5106138	Chicken	695	695	627	627	615	615	615	48		2016	MO	T	A	A	A	NA	NA	blaOXA-61		SRR5106138
SRR5152211	Chicken	722	722	722	615	615	615	615	48		2016	AR	T	A	A	A	NA	NA	blaOXA-61		SRR5152211
SRR4418319	Chicken	617	617	617	617	617	617	617	2132		2016	CA	T	A	A	V	NA	NA	ant(6)-Ia aph(3')-IIIa sat4	50S_L22_A103V	SRR4418319
SRR4434185	Chicken	622	622	622	622	622	622	622	464		2016	AR	I	A	A	A	NA	NA	tet(O)	50S_L22_A103V gyrA_T86I	SRR4434185
SRR5106161	Chicken	697	697	697	697	697	622	622	464		2016	AR	I	A	A	A	NA	NA	blaOXA-193 tet(O)	50S_L22_A103V gyrA_T86I	SRR5106161
SRR5209913	Chicken	743	743	743	743	743	622	622	464		2016	AR	I	A	A	A	NA	NA	tet(O)	50S_L22_A103V gyrA_T86I	SRR5209913
SRR4434201	Chicken	625	625	625	625	625	625	625	3647		2016	SC	T	A	A	V	NA	NA	blaOXA	50S_L22_A103V	SRR4434201
SRR4453633	Chicken	628	628	628	628	628	628	628	353		2016	MD	I	A	A	A	NA	NA	tet(O)	50S_L22_A103V gyrA_T86I	SRR4453633
SRR4453638	Chicken	630	630	630	630	630	630	630	NF		2016	NJ	T	A	A	A	NA	NA	blaOXA-465 tet(O)		SRR4453638
SRR4453639	Chicken	631	631	631	631	631	631	631	2132		2016	MS	T	A	A	V	NA	NA	ant(6)-Ia aph(3')-IIIa sat4 tet(O)	50S_L22_A103V	SRR4453639
SRR5091858	Chicken	679	679	679	679	679	679	631	2132		2016	MS	T	A	A	V	NA	NA	tet(O)	50S_L22_A103V	SRR5091858
SRR4453645	Chicken	632	632	632	632	632	632	632	45		2016	NJ	T	A	A	A	NA	NA	tet(O)		SRR4453645
SRR4453658	Chicken	639	639	639	639	639	639	632	45		2016	IN	T	A	A	A	NA	NA	tet(O)		SRR4453658
SRR5091740	Chicken	664	664	664	632	632	632	632	45		2016	NY	T	A	A	A	NA	NA	tet(O)		SRR5091740
SRR4453647	Chicken	633	633	633	633	633	633	633	48		2016	TX	T	A	A	A	NA	NA	blaOXA-193 tet(O)		SRR4453647
SRR4453649	Chicken	634	634	634	634	634	634	634	50		2016	GA	T	A	A	A	NA	NA	blaOXA-580		SRR4453649
SRR5200963	Chicken	733	733	733	733	634	634	634	50		2016	NC	T	A	A	A	NA	NA	blaOXA-580		SRR5200963
SRR4453657	Chicken	638	638	638	638	638	638	638	2517		2016	AR	T	A	A	V	NA	NA	ant(6)-Ia aph(3')-IIIa sat4	50S_L22_A103V	SRR4453657
SRR5209860	Chicken	740	638	638	638	638	638	638	2517		2016	AR	T	A	A	V	NA	NA	ant(6)-Ia aph(3')-IIIa sat4	50S_L22_A103V	SRR5209860
SRR4453660	Chicken	640	640	640	640	640	640	640	3515		2016	VA	T	A	A	V	NA	NA	None	50S_L22_A103V	SRR4453660
SRR5043985	Chicken	663	663	663	640	640	640	640	3515		2016	MS	T	A	A	V	NA	NA	tet(O)	50S_L22_A103V	SRR5043985
SRR5152195	Chicken	718	718	718	640	640	640	640	3515		2016	MD	T	A	A	V	NA	NA	None	50S_L22_A103V	SRR5152195
SRR4453688	Chicken	642	642	642	642	642	642	642	2132		2016	AL	T	A	G	V	NA	NA	None	23S_A2075G 50S_L22_A103V	SRR4453688
SRR5019866	Chicken	646	646	646	646	646	646	646	939		2016	GA	I	A	A	A	NA	NA	ant(6)-Ia aph(3')-IIIa sat4 tet(O)	50S_L22_A103V gyrA_T86I	SRR5019866
SRR5019870	Chicken	649	649	649	649	649	649	649	451		2016	WA	I	A	A	A	NA	NA	blaOXA-193 tet(O)	gyrA_T86I	SRR5019870
SRR5019879	Chicken	651	651	651	651	651	651	651	3510		2016	TX	T	A	A	V	NA	NA	blaOXA-184 tet(O)	50S_L22_A103V	SRR5019879
SRR5043956	Chicken	653	651	651	651	651	651	651	3510		2016	TN	T	A	A	V	NA	NA	blaOXA-184 tet(O)	50S_L22_A103V	SRR5043956
SRR5043965	Chicken	655	655	655	655	655	655	655	937		2016	MN	T	A	A	V	NA	NA	None	50S_L22_A103V	SRR5043965
SRR5200966	Chicken	734	734	734	655	655	655	655	937		2016	IN	T	A	A	V	NA	NA	None	50S_L22_A103V	SRR5200966
SRR5043966	Chicken	656	656	656	656	656	656	656	NF		2016	IN	T	A	A	A	NA	NA	blaOXA		SRR5043966
SRR5043982	Chicken	662	662	662	662	662	662	662	6175		2016	FL	I	A	A	A	NA	NA	blaOXA	gyrA_T86I	SRR5043982
SRR4239807	Chicken	583	583	583	583	583	434	666	353		2016	MD	I	A	A	A	NA	NA	None	50S_L22_A103V gyrA_T86I	SRR4239807
SRR5091742	Chicken	666	666	666	666	666	666	666	353		2016	VA	T	A	A	V	NA	NA	blaOXA-184	50S_L22_A103V	SRR5091742
SRR5132310	Chicken	707	707	707	707	707	707	666	353		2016	VA	I	A	A	A	NA	NA	blaOXA-184	50S_L22_A103V gyrA_T86I	SRR5132310
SRR5091744	Chicken	668	668	668	668	668	668	668	2517		2016	TX	I	A	A	A	NA	NA	blaOXA-460	50S_L22_A103V gyrA_T86I	SRR5091744
SRR5091750	Chicken	671	671	671	671	671	671	671	1911		2016	NJ	T	A	A	A	NA	NA	blaOXA-461 tet(O)		SRR5091750
SRR5091756	Chicken	673	673	673	673	673	673	673	454		2016	GA	T	A	A	A	NA	NA	blaOXA		SRR5091756
SRR5132301	Chicken	704	704	704	704	673	673	673	454		2016	GA	T	A	A	A	NA	NA	blaOXA		SRR5132301
SRR5091757	Chicken	674	674	674	674	674	674	674	21		2016	MN	T	A	A	A	NA	NA	blaOXA-193		SRR5091757
SRR5091759	Chicken	675	675	675	675	675	675	675	NF		2016	IN	T	A	A	A	NA	R	blaOXA	rpsL_K88R	SRR5091759
SRR5091760	Chicken	676	676	676	676	676	676	676	2132		2016	IL	T	A	A	V	NA	NA	None	50S_L22_A103V	SRR5091760
SRR5091855	Chicken	678	678	678	678	678	678	678	2132		2016	MS	T	A	A	V	NA	NA	ant(6)-Ia aph(3')-IIIa sat4	50S_L22_A103V	SRR5091855
SRR5152320	Chicken	727	727	727	727	727	727	678	2132		2016	MS	T	A	A	V	NA	NA	ant(6)-Ia aph(3')-IIIa sat4 tet(O)	50S_L22_A103V	SRR5152320
SRR5091869	Chicken	681	681	681	681	681	681	681	2132		2016	MN	T	A	A	V	NA	NA	None	50S_L22_A103V	SRR5091869
SRR5152207	Chicken	720	720	720	720	720	681	681	2132		2016	CA	T	A	A	V	NA	NA	None	50S_L22_A103V	SRR5152207
SRR5091870	Chicken	682	682	682	682	682	682	682	1212		2016	MO	I	A	A	A	NA	NA	aph(3')-IIIa blaOXA-193 tet(O)	gyrA_T86I	SRR5091870
SRR5106056	Chicken	691	691	691	691	691	691	691	2517		2016	OH	T	A	A	V	NA	NA	blaOXA-460	50S_L22_A103V	SRR5106056
SRR5106137	Chicken	694	694	694	694	694	694	694	939		2016	AR	I	A	A	A	NA	NA	None	50S_L22_A103V gyrA_T86I	SRR5106137
SRR5121014	Chicken	702	702	702	702	702	702	702	1519		2016	AR	I	A	A	A	NA	NA	blaOXA tet(O)	gyrA_T86I	SRR5121014
SRR5132308	Chicken	706	706	706	706	706	706	706	429		2016	NJ	T	A	A	A	NA	NA	blaOXA-193		SRR5132308
SRR5132313	Chicken	709	709	709	709	709	709	709	3510		2016	GA	I	A	A	A	NA	NA	tet(O)	50S_L22_A103V gyrA_T86I	SRR5132313
SRR5132318	Chicken	713	713	713	713	713	713	713	607		2016	AL	T	A	A	A	NA	NA	tet(O)		SRR5132318
SRR5152183	Chicken	715	715	715	715	715	715	715	939		2016	LA	T	A	A	A	NA	NA	ant(6)-Ia aph(3')-IIIa sat4		SRR5152183
SRR5152191	Chicken	716	716	716	716	716	716	716	NF		2016	AR	T	A	A	A	NA	NA	blaOXA tet(O)		SRR5152191
SRR5152193	Chicken	717	717	717	717	717	717	717	3889		2016	NE	T	A	A	A	NA	NA	blaOXA-623		SRR5152193
SRR5152213	Chicken	723	723	723	723	723	723	723	443		2016	CA	T	A	A	V	NA	NA	blaOXA-629tet(O)	50S_L22_A103V	SRR5152213
SRR5152307	Chicken	725	725	725	725	725	725	725	2132		2016	AL	T	A	A	A	NA	NA	ant(6)-Ia aph(3')-IIIa sat4 tet(O)		SRR5152307
SRR5152315	Chicken	726	726	726	726	726	726	726	353		2016	MS	T	A	A	V	NA	NA	None	50S_L22_A103V	SRR5152315
SRR5200971	Chicken	735	735	735	735	735	735	735	6676		2016	CA	T	A	A	V	NA	NA	None	50S_L22_A103V	SRR5200971
SRR5200977	Chicken	738	738	738	738	738	738	738	353		2016	SC	T	A	A	V	NA	NA	tet(O)	50S_L22_A103V	SRR5200977
SRR5209858	Chicken	739	739	739	739	739	739	739	452		2016	AL	T	A	A	A	NA	NA	tet(O)		SRR5209858
SRR5209895	Chicken	742	742	742	742	742	742	742	3736		2016	NC	T	A	A	A	NA	NA	aph(3')-IIIa blaOXA-184tet(O)		SRR5209895
SRR5878362	Human	827	827	827	827	827	827	827	5453		2016	USA	T	A	A	A	NA	NA	aph(2'')-Ih aph(3')-III blaOXA-623 tet(O)		SRR5878362
SRR5129924	Swine	703	703	703	4	4	4	4	45		2016	OH	T	A	A	A	NA	NA	blaOXA-193 tet(O)		SRR5129924
SRR3995457	Swine	574	574	574	574	574	43	17	933		2016	TN	T	A	A	A	NA	NA	tet(O)		SRR3995457
SRR3479997	Swine	570	570	570	570	570	195	18	806		2016	OR	I	A	A	A	NA	NA	aph(3')-IIIa blaOXAtet(O)	gyrA_T86I	SRR3479997
SRR4239789	Swine	579	579	579	579	95	95	95	42		2016	MT	T	A	A	A	NA	NA	none		SRR4239789
SRR4175502	Swine	575	575	575	562	116	116	116	22		2016	MT	T	A	A	A	NA	NA	blaOXA-193		SRR4175502
SRR3350893	Swine	568	568	568	568	543	543	543	45		2016	KY	T	A	A	A	NA	NA	blaOXA		SRR3350893
SRR3185256	Swine	564	564	564	564	564	564	564	4186		2016	MD	T	A	A	A	NA	NA	blaOXA-623		SRR3185256
SRR4418298	Swine	611	611	611	611	611	611	611	887		2016	MO	T	T	A	A	NA	NA	aad9 ant(6)-Ia aph(3')-IIIa blaOXA-193sat4 tet(O)		SRR4418298
SRR5448596	Swine	790	790	790	790	64	64	28	21		2017	OH	T	A	A	A	NA	NA	aph(3')-IIIa blaOXA-193 tet(O)		SRR5448596
SRR5427982	Swine	789	789	789	789	86	86	86	48		2017	IA	T	A	A	A	NA	NA	blaOXA-61		SRR5427982
SRR5754156	Swine	822	512	512	512	512	510	510	52		2017	MI	T	A	A	V	NA	NA	blaOXA-603	50S_L22_A103V	SRR5754156
SRR5815728	Swine	823	823	823	823	823	823	823	45		2017	DE	T	A	A	V	NA	NA	None	50S_L22_A103V	SRR5815728
																			NCBI AMR finder pipeline updated Aug2019

## Sheet: Table S2
Table S2: MLST Allelic Profiles of Sequence Types Containing Strains Encoding for the SA-associated PorA Sequence
MLST	MLST loci							clonal complex	allelic similarity to MLST-8
	aspA	glnA	gltA	glyA	pgm	tkt	uncA
8	2	1	1	3	2	1	6	ST-21 complex	7/7
577	2	4	1	3	2	1	5	ST-21 complex	5/7
61	1	4	2	2	6	3	17	ST-61 complex	0/7
1244	1	1	2	2	225	3	17	ST-61 complex	1/7
459	1	2	3	3	5	9	3	ST-42 complex	1/7
922	1	1	2	83	2	3	6	no associated complex	3/7

## Sheet: Table S3
Table S3: Distribution of C. jejuni AMR Determinant Profiles across Source Animal
AMR Profile	Number of Strains from each Source
Antibiotic Resistance Genes and Associated Mutations	Beef	Chicken	Dairy	Swine	Human
aad9 aadE aph(2'')-Ih aph(3')-IIIa blaOXA-193 sat4 tet(O) 23S_A2075G	0	0	0	0	1
aad9 aadE aph(2'')-Ih aph(3')-IIIa blaOXA-193 sat4 tet(O) 23S_A2075G gyrA_T86I	0	0	0	0	2
aad9 ant(6)-Ia aph(2'')-Ig aph(3')-IIIa blaOXA-193 sat4 tet(O) 23S_A2075G	0	0	0	0	1
aad9 ant(6)-Ia aph(3')-IIIa blaOXA-193sat4 tet(O)	0	0	0	1	0
aadE-Cc aph(3')-IIIa blaOXA-193tet(O)	0	0	0	0	1
aadE-Cc blaOXA-193	1	0	0	0	0
aadE-Cc blaOXA-193tet(O) gyrA_T86I	1	0	0	0	0
aadE tet(O) 50S_L22_A103V gyrA_T86I	0	3	0	0	1
aadE blaOXA-193tet(O) gyrA_T86I	0	0	0	0	1
ant(6)-Ia aph(3')-IIIa blaOXA-184 sat4 tet(O) 50S_L22_A103V	0	1	0	0	0
ant(6)-Ia aph(3')-IIIa blaOXA-61 sat4 tet(O) rpsL_K43R	0	1	0	0	0
ant(6)-Ia aph(3')-IIIa blaOXA sat4 50S_L22_A103V	0	1	0	0	0
ant(6)-Ia aph(3')-IIIa blaOXA sat4 tet(O) 50S_L22_A103V	0	1	0	0	0
ant(6)-Ia aph(3')-IIIa blaOXA sat4 tet(O)	1	0	0	0	0
ant(6)-Ia aph(3')-IIIa sat4 50S_L22_A103V	0	6	0	1	0
ant(6)-Ia aph(3')-IIIa sat4	0	1	0	0	0
ant(6)-Ia aph(3')-IIIa sat4 tet(O) 50S_L22_A103V	0	3	0	0	0
ant(6)-Ia aph(3')-IIIa sat4 tet(O) 50S_L22_A103V gyrA_T86I	0	1	0	0	1
ant(6)-Ia aph(3')-IIIa sat4 tet(O)	2	2	1	0	0
ant(6)-Ia blaOXA sat4 50S_L22_A103V	0	1	0	0	0
aph(2'')-Ig blaOXA-193tet(O)	0	0	0	0	1
aph(2'')-Ih aph(3')-III blaOXA-623 tet(O)	0	0	0	0	1
aph(3')-IIIa blaOXA-193tet(O)	0	0	0	0	1
aph(3')-IIIa blaOXA-184tet(O)	0	1	0	0	0
aph(3')-IIIa blaOXA-193 tet(O) 50S_L22_A103V	0	2	0	0	0
aph(3')-IIIa blaOXA-193 tet(O) gyrA_T86I	0	1	1	0	0
aph(3')-IIIa blaOXA-193 tet(O)	2	1	1	1	5
aph(3')-IIIa blaOXA-193sat4 tet(O)	0	0	1	0	0
aph(3')-IIIa blaOXA-460 sat4 tet(O)	0	0	0	0	2
aph(3')-IIIa blaOXA-461	0	0	1	0	0
aph(3')-IIIa blaOXA-578tet(O) 23S_A2075G	0	0	0	1	0
aph(3')-IIIa blaOXAtet(O) gyrA_T86I	2	0	3	1	0
aph(3')-IIIa blaOXAtet(O)	0	1	6	0	3
aph(3')-IIIa tet(O) 50S_L22_A103V	0	1	0	0	1
aph(3')-IIIa tet(O) gyrA_T86I	0	2	1	0	0
aph(3')-IIIa tet(O)	3	1	0	0	0
aph(3')-IIIa blaOXA-193 tet(O) gyrA_T86I	6	0	5	0	0
aph(3')-IIIa blaOXA-193 tet(O)	13	0	12	1	0
aph(3')-IIIa blaOXA-461 tet(O)	1	0	0	0	0
blaOXA-184 50S_L22_A103V	0	3	0	0	0
blaOXA-184 50S_L22_A103V gyrA_T86I	0	4	0	0	0
blaOXA-184	1	1	0	0	0
blaOXA-184 tet(O) 50S_L22_A103V	0	8	0	0	0
blaOXA-184 tet(O) 50S_L22_A103V gyrA_T86I	0	5	0	0	0
blaOXA-184 tet(O)	0	1	0	0	0
blaOXA-193 50S_L22_A103V	0	2	0	0	0
blaOXA-193 50S_L22_A103V gyrA_T86I	0	1	0	0	1
blaOXA-193 blaOXA-193	0	0	1	0	0
blaOXA-193 gyrA_T86I	3	1	2	0	3
blaOXA-193 gyrA_T86T	1	0	0	0	0
blaOXA-193	26	17	28	2	47
blaOXA-193 rpsL_K43R	0	0	0	0	1
blaOXA-193 tet(O) 50S_L22_A103V gyrA_T86I	0	1	0	0	0
blaOXA-193 tet(O) gyrA_T86I	21	6	12	1	12
blaOXA-193 tet(O)	48	17	41	4	36
blaOXA-447	0	0	1	0	4
blaOXA-449 tet(O)	3	1	1	0	4
blaOXA-450 tet(O) gyrA_T86I	1	0	0	0	0
blaOXA-460 50S_L22_A103V	0	1	0	0	0
blaOXA-460 50S_L22_A103V gyrA_T86I	0	1	0	0	0
blaOXA-460	1	0	2	0	0
blaOXA-460 tet(O) 50S_L22_A103V gyrA_T86I	0	0	0	0	1
blaOXA-460 tet(O) gyrA_T86I	0	0	0	0	1
blaOXA-460 tet(O)	0	1	0	0	0
blaOXA-461	1	0	1	0	0
blaOXA-461 tet(O) gyrA_T86I	0	0	1	0	0
blaOXA-461 tet(O)	4	1	4	0	2
blaOXA-465 tet(O)	0	1	0	0	0
blaOXA-466	0	0	0	0	1
blaOXA-489 tet(O)	0	0	1	0	0
blaOXA-493 gyrA_T86I	0	0	1	0	0
blaOXA-576 tet(O) 50S_L22_A103V gyrA_T86I	0	0	0	0	1
blaOXA-580	0	2	0	0	0
blaOXA-594 50S_L22_A103V	0	1	0	0	0
blaOXA-594 tet(O) 50S_L22_A103V	0	1	0	0	0
blaOXA-603 50S_L22_A103V	0	2	0	1	6
blaOXA-603 tet(O) 50S_L22_A103V	0	0	0	0	2
blaOXA-61	0	6	0	1	10
blaOXA-61tet(O)	0	1	0	0	3
blaOXA-623	1	1	0	1	2
blaOXA-624 tet(O)	1	0	1	0	0
blaOXA-629tet(O) 50S_L22_A103V	0	1	0	0	0
blaOXA-785	0	0	0	0	2
blaOXA 50S_L22_A103V	0	2	0	0	0
blaOXA gyrA_T86I	0	1	1	0	0
blaOXA	3	5	10	2	11
blaOXA rpsL_K88R	0	1	0	0	0
blaOXA tet(O) 50S_L22_A103V	0	1	0	0	0
blaOXA tet(O) 50S_L22_A103V gyrA_T86I	0	3	0	0	0
blaOXA tet(O) gyrA_T86I	6	1	2	0	14
blaOXA tet(O)	16	7	8	0	4
23S_A2075G 50S_L22_A103V	0	3	0	0	0
50S_L22_A103V	0	26	0	1	6
50S_L22_A103V gyrA_T86I	0	2	0	0	2
gyrA_T86I	1	0	1	0	0
gyrA_T86I rpsL_K88R	0	0	0	0	1
tet(O) 23S_A2074T gyrA_T86I	0	0	0	0	1
tet(O) 50S_L22_A103V	0	12	0	0	1
tet(O) 50S_L22_A103V gyrA_T86I	0	6	0	0	6
tet(O) gyrA_T86I	4	0	0	0	3
tet(O)	26	7	20	3	5
None	13	9	10	1	7
	Beef	Chicken	Dairy	Swine	Human
Source Total:	213	205	181	23	222
Population Total:	844
